# Supplementary material for: Effects of college students’ mindfulness on depression symptoms during the epidemic prevention and control period: The mediating effect of psychological resilience
Source: Front Psychiatry. 2023 Jan 4;13:991449. doi: 10.3389/fpsyt.2022.991449 (PMC9845594; doi:10.3389/fpsyt.2022.991449)
Supplement: Supplementary file 1 [file Data_Sheet_1.xlsx]

## Sheet: 投稿数据
Data Sheet 1丨Raw data included in the analysis
order number	sex	ege	grade	X1	X2	X3	X4	X5	X6	X7	X8	X9	X10	X11	X12	X13	X14	X15	X16	X17	X18	X19	X20	X21	X22	X23	X24	X25	tenacity	strength	optimism	X Total score	B1	B2	B3	B4	B5	B6	B7	B8	B9	B10	B11	B12	B13	B14	B15	B16	B17
1	2	24	5	2	5	2	3	2	3	1	3	3	3	2	3	3	2	0	5	3	2	5	3	2	2	0	1	2	43	26	16	85	0	0	0	0	0	0	0	0	0	0	0	0	0	1	0	2	0
2	2	24	5	1	1	0	3	2	1	2	5	1	2	1	3	2	0	2	3	2	2	1	3	2	0	3	1	1	37	23	9	69	1	2	1	2	1	2	2	2	0	0	1	2	2	3	3	2	0
3	2	23	5	0	1	1	1	1	2	1	2	3	2	1	1	1	0	0	2	1	1	3	1	2	1	1	3	0	28	21	9	58	1	2	1	0	1	1	1	1	0	2	1	0	0	0	1	1	0
4	2	24	5	2	5	0	3	3	5	5	3	5	5	5	3	3	3	3	5	3	3	5	2	5	2	2	3	2	53	34	15	102	0	0	0	0	0	0	0	0	0	0	0	1	0	0	1	1	0
5	2	20	2	2	5	3	3	5	3	3	3	5	3	3	3	3	3	3	3	3	3	5	1	3	3	3	3	3	51	34	17	102	0	0	0	0	0	0	0	0	0	0	0	0	0	0	0	0	0
6	2	22	5	2	3	2	2	2	2	2	2	2	2	2	2	2	2	1	2	2	2	2	2	2	2	2	2	2	38	25	13	76	1	0	0	0	0	0	0	0	1	1	1	1	0	0	2	1	0
7	2	19	1	5	3	2	3	3	3	3	5	3	3	2	3	3	3	3	5	3	2	5	1	3	3	2	3	2	49	33	15	97	1	0	0	0	0	0	0	0	0	0	0	0	0	0	0	0	0
8	1	24	5	2	2	1	3	3	3	1	3	3	3	3	3	1	3	3	3	3	3	3	3	3	3	3	3	2	50	29	13	92	1	0	0	0	0	0	0	0	0	0	1	0	0	0	1	0	0
9	2	22	3	0	3	3	1	1	3	1	3	5	3	3	5	5	3	3	5	5	3	1	3	5	3	3	5	1	55	26	14	95	1	1	2	0	1	1	0	0	0	0	0	1	1	0	0	0	0
10	2	21	3	2	5	2	3	3	5	2	3	5	3	3	1	0	2	2	2	3	2	3	2	2	3	2	5	5	40	34	17	91	0	1	1	0	1	1	1	1	0	1	0	0	0	1	2	2	0
11	1	20	1	5	5	5	5	2	3	2	2	2	3	2	2	2	2	2	3	3	2	3	2	2	2	1	2	2	41	27	19	87	0	0	0	0	0	1	0	0	0	0	0	0	0	0	0	0	0
12	1	24	5	5	5	0	0	5	5	5	5	5	5	5	5	5	5	5	5	5	5	5	5	5	5	5	5	5	65	40	12	117	0	0	0	0	0	0	0	0	0	0	0	0	0	0	0	0	0
13	2	21	4	1	2	2	1	2	3	2	2	3	2	2	2	1	2	1	2	2	3	2	2	1	2	1	2	2	36	25	12	73	1	0	0	2	1	1	2	1	0	0	1	1	1	0	1	1	1
14	2	20	2	2	5	5	5	5	5	5	5	5	2	3	3	5	5	5	1	5	2	3	3	5	5	5	5	5	56	37	20	113	0	0	0	1	0	0	0	0	0	1	1	1	0	0	1	2	1
15	2	25	5	1	3	1	2	3	3	1	2	3	3	2	1	1	2	3	2	1	1	3	2	1	2	1	2	3	35	27	13	75	0	0	0	0	0	0	0	0	0	0	1	0	1	0	1	1	1
16	2	19	2	2	5	3	5	5	5	5	3	3	5	5	3	5	3	5	3	5	3	5	3	3	5	3	5	2	58	35	19	112	1	1	0	0	0	0	0	0	0	0	0	0	0	0	0	0	0
17	2	20	2	2	3	3	3	3	3	3	3	3	3	3	3	3	3	3	3	3	3	3	3	3	3	3	3	3	52	32	16	100	0	0	0	0	0	0	0	0	0	0	0	0	0	0	0	0	0
18	2	21	2	5	5	5	5	5	5	5	5	5	5	5	5	5	5	2	5	3	5	3	5	3	5	2	5	5	58	40	20	118	0	0	0	0	0	1	0	0	0	1	0	0	0	0	0	0	0
19	2	22	2	2	1	3	2	2	2	2	2	2	2	2	2	2	2	2	2	2	2	2	2	2	2	2	2	2	39	25	12	76	1	0	1	0	0	0	0	0	0	0	0	0	0	0	0	0	0
20	2	21	2	5	5	5	5	5	5	5	5	5	5	5	5	5	5	5	5	5	5	5	5	2	2	2	2	2	59	36	20	115	0	2	1	2	1	1	1	1	0	0	1	1	1	1	1	0	1
21	2	20	2	5	5	5	5	5	5	5	5	5	5	5	5	5	5	5	5	5	5	5	2	5	5	5	5	5	63	40	20	123	0	0	0	0	0	0	0	0	0	0	0	0	0	0	0	0	0
22	1	21	2	2	3	2	1	3	3	3	3	3	3	2	3	2	2	2	2	2	3	2	2	3	1	1	2	3	40	31	13	84	0	0	0	0	1	0	0	0	0	0	0	0	0	0	1	0	0
23	2	21	1	2	2	3	3	1	2	2	2	2	3	2	2	1	2	2	2	1	2	1	2	2	3	3	3	3	38	27	14	79	0	0	0	0	0	0	0	0	0	0	0	0	0	0	0	0	0
24	2	21	2	5	5	3	3	3	3	2	1	5	5	5	3	3	2	3	3	3	3	3	3	3	3	2	3	3	51	32	17	100	0	0	0	0	0	0	0	0	0	0	0	0	0	0	0	0	0
25	2	19	2	2	3	2	2	3	3	2	3	3	3	2	2	3	3	2	2	2	2	2	3	2	3	3	2	2	44	29	14	87	0	1	1	0	1	2	1	1	0	0	1	0	0	0	1	1	0
26	2	20	2	2	1	0	2	2	2	1	2	5	2	1	2	2	2	1	2	1	1	1	1	2	1	1	2	1	31	25	9	65	1	0	1	0	0	1	0	0	0	3	0	1	0	0	1	0	0
27	2	20	2	5	5	2	5	5	5	5	5	5	5	5	5	5	5	5	5	5	5	5	2	2	3	3	3	3	59	38	18	115	0	0	0	0	0	0	0	0	0	0	0	0	0	0	0	0	0
28	2	20	2	2	3	3	3	3	3	3	3	3	3	3	3	3	3	3	3	3	3	3	2	3	3	3	3	3	51	32	16	99	0	0	0	0	1	0	0	0	0	0	0	0	0	0	0	0	0
29	2	20	2	2	5	1	3	2	2	2	2	3	3	2	3	3	3	1	3	2	2	3	2	2	2	2	2	2	43	27	14	84	1	0	1	0	0	0	0	0	0	0	1	0	0	0	1	1	0
30	2	19	2	1	3	0	2	3	5	2	5	5	5	5	5	5	5	5	5	5	5	5	2	5	5	3	5	5	62	35	13	110	0	0	0	0	0	0	0	0	0	0	1	0	0	0	1	1	0
31	2	20	2	2	5	1	3	3	2	3	3	3	3	3	3	2	3	2	3	3	2	2	2	3	3	2	3	3	46	32	14	92	1	0	0	0	1	1	0	1	0	0	0	0	0	0	0	1	0
32	2	20	2	0	0	1	1	0	0	0	0	3	5	3	3	3	3	2	3	3	3	3	3	3	3	3	3	3	51	21	6	78	0	0	0	0	1	1	1	1	0	1	1	1	2	1	1	1	1
33	1	21	2	2	3	2	3	2	3	2	2	2	3	2	2	2	3	3	2	2	2	2	2	2	2	3	3	3	42	28	15	85	0	0	0	0	0	0	0	0	0	0	0	0	0	0	0	0	0
34	2	19	2	5	5	5	3	3	3	5	5	5	5	3	5	2	3	3	3	3	3	3	3	3	5	1	3	3	51	37	18	106	0	0	0	0	1	1	0	0	1	0	0	0	1	0	0	0	0
35	2	20	2	2	5	2	3	3	5	1	2	3	3	2	2	3	2	1	2	1	2	2	2	2	3	1	3	2	38	28	17	83	0	0	0	0	0	0	0	0	0	0	0	0	0	0	0	0	0
36	2	20	2	5	5	1	3	5	5	2	5	5	5	5	5	3	5	5	5	5	3	5	2	2	3	5	5	5	58	38	16	112	0	0	0	0	0	0	0	0	0	0	1	0	0	0	0	0	0
37	2	20	2	1	3	2	2	2	2	0	1	2	2	1	3	2	1	2	2	1	2	1	3	2	3	2	3	1	38	21	13	72	0	2	1	1	1	1	0	0	0	0	0	1	1	0	2	0	0
38	2	20	2	5	5	5	5	3	3	3	2	3	3	3	2	2	2	1	2	3	1	3	1	3	3	2	5	2	41	32	19	92	0	0	0	0	0	0	0	0	0	0	0	0	0	0	0	0	0
39	2	20	2	2	3	1	3	3	2	2	3	3	3	3	2	2	3	2	3	2	2	3	1	2	2	2	3	1	42	29	13	84	0	0	0	0	0	0	0	0	0	0	0	0	0	0	0	0	0
40	2	22	2	2	5	0	3	3	3	3	3	3	3	3	3	1	3	2	3	2	2	3	3	2	3	2	3	2	45	31	14	90	0	0	2	0	1	0	2	1	0	0	1	1	0	1	1	1	0
41	1	23	2	2	5	2	1	2	2	2	2	2	5	2	2	3	3	2	3	2	1	3	1	3	2	2	5	2	42	29	13	84	1	0	1	0	1	1	0	0	0	3	1	1	0	0	1	2	1
42	2	21	2	2	1	1	2	3	3	2	2	3	3	3	3	3	3	3	3	3	3	3	1	3	2	2	2	2	48	28	11	87	0	0	0	0	0	0	0	0	0	0	0	0	0	0	0	0	0
43	2	20	2	2	5	2	2	2	2	1	2	3	3	2	2	2	2	2	2	2	2	2	2	2	3	2	1	1	40	24	14	78	0	0	0	1	1	1	0	0	0	0	0	0	0	0	0	0	0
44	1	20	2	2	3	3	3	3	3	3	3	3	5	3	3	3	5	5	3	5	3	3	3	3	3	3	5	5	55	35	16	106	1	0	0	1	1	0	0	1	0	0	0	0	0	0	0	1	0
45	2	21	2	5	5	3	3	5	2	2	2	5	5	5	2	3	2	2	2	3	2	2	3	3	3	3	3	3	47	34	16	97	0	0	0	0	0	0	0	0	0	0	0	0	0	0	0	1	0
46	1	19	2	1	0	0	3	3	2	2	3	2	2	3	3	3	3	2	3	2	2	2	2	2	3	1	2	1	44	25	9	78	0	0	0	0	1	0	0	1	1	0	0	0	0	0	0	0	0
47	2	20	2	2	5	2	2	2	2	2	2	3	2	2	2	2	2	2	1	2	2	1	3	3	1	2	2	1	38	25	14	77	1	0	2	0	0	3	0	1	0	1	1	1	0	0	0	2	0
48	2	20	2	5	5	3	3	5	3	5	5	5	5	5	5	5	5	3	5	3	3	5	3	5	3	3	3	5	59	39	17	115	0	0	0	0	0	0	0	0	0	0	0	0	0	0	0	0	0
49	1	21	2	0	2	0	2	2	2	3	3	3	3	3	3	2	2	3	3	2	2	3	0	3	2	2	3	2	43	27	10	80	0	0	0	0	1	0	0	0	0	0	0	0	0	0	0	0	0
50	2	20	2	2	5	2	3	2	2	2	2	3	2	2	2	1	2	2	2	2	2	3	2	2	2	2	2	2	39	26	15	80	1	0	1	0	1	1	2	0	0	1	1	2	1	0	1	1	1
51	2	20	2	2	3	1	3	3	3	3	3	3	3	3	3	2	2	2	3	3	2	3	1	3	3	3	3	3	46	32	14	92	0	0	0	0	0	0	0	0	0	0	0	0	0	0	0	0	0
52	2	20	2	2	5	3	3	5	5	5	5	5	5	5	5	3	5	5	5	5	5	3	3	5	5	5	5	5	62	39	18	119	0	0	0	0	0	0	0	0	0	0	0	0	0	0	0	0	0
53	2	19	2	5	5	0	2	2	2	2	2	2	2	2	2	2	2	3	3	3	3	3	3	3	3	3	3	3	48	28	12	88	1	0	0	0	0	0	0	0	0	3	1	0	0	0	0	0	1
54	2	19	2	2	2	0	3	2	1	2	2	3	3	2	2	2	2	2	2	2	2	2	2	2	1	1	2	0	37	25	10	72	0	2	1	1	1	0	1	1	0	0	1	1	1	1	1	1	1
55	2	20	2	2	5	1	3	3	3	2	2	5	3	3	3	3	3	2	2	2	2	2	2	3	2	3	3	5	45	32	15	92	1	1	0	0	1	0	0	0	0	0	0	0	0	0	1	1	0
56	2	17	1	2	5	3	3	3	3	2	3	5	5	3	3	1	2	3	3	2	3	3	2	3	3	3	3	3	47	33	17	97	1	0	0	0	0	0	0	0	0	1	1	1	0	0	1	1	0
57	2	19	1	1	1	0	0	1	2	2	2	3	3	2	2	1	1	2	1	1	1	3	1	3	2	2	2	2	35	25	7	67	0	0	0	0	0	0	0	0	0	0	0	0	0	0	0	0	0
58	2	19	1	5	5	0	1	1	1	2	1	2	1	2	1	5	2	1	1	0	1	2	1	2	2	1	1	0	33	20	10	63	1	1	1	0	1	0	0	0	0	0	1	0	0	0	0	1	0
59	1	20	1	2	3	0	3	3	3	3	3	3	3	3	3	3	3	3	3	3	3	3	0	3	3	3	3	3	49	32	13	94	0	0	0	0	0	0	0	0	0	0	0	0	0	0	0	0	0
60	2	18	1	2	2	2	3	2	3	2	3	3	3	3	3	2	2	2	2	3	3	3	2	3	2	2	3	2	45	29	14	88	0	2	0	0	0	1	0	0	0	3	0	1	0	0	0	0	0
61	2	20	1	1	3	3	3	2	3	2	2	3	3	2	2	3	1	2	2	2	2	3	3	3	2	2	2	2	42	26	16	84	1	1	2	2	2	1	0	1	0	1	1	1	1	1	1	1	0
62	2	19	1	2	1	1	2	3	2	2	3	3	3	3	3	2	2	3	3	3	3	2	2	2	3	3	3	3	47	31	10	88	0	0	2	1	1	0	2	1	0	0	1	1	0	0	1	0	1
63	2	20	1	2	3	0	2	3	3	3	3	3	3	3	3	3	2	3	3	3	3	3	3	3	3	3	3	3	51	32	12	95	0	0	0	0	0	0	0	0	0	0	0	0	0	0	0	0	0
64	2	18	1	2	5	0	1	3	3	1	2	5	5	2	3	2	1	1	2	2	2	5	3	2	2	2	3	1	41	29	12	82	0	2	0	0	0	0	0	0	0	0	1	1	2	0	2	1	1
65	1	18	1	2	5	1	2	3	3	3	3	3	3	2	2	2	2	2	2	3	2	3	3	2	2	2	3	2	42	31	14	87	0	0	0	0	0	0	0	0	0	0	0	0	0	0	1	1	0
66	1	19	1	2	3	1	2	3	3	3	3	3	3	3	3	3	2	3	3	3	3	3	3	3	3	3	3	3	51	32	13	96	1	2	1	1	1	2	1	1	0	0	1	1	1	0	1	1	0
67	2	19	1	1	1	0	1	1	2	1	2	2	2	2	1	3	3	1	1	1	1	1	1	1	2	1	1	1	32	20	8	60	1	0	2	1	1	1	2	3	1	0	1	1	3	2	1	0	0
68	2	19	1	5	3	0	3	2	2	2	3	3	3	3	3	2	2	1	3	2	2	3	2	2	3	2	2	1	43	28	12	83	0	0	0	0	1	0	0	2	0	0	0	0	0	0	0	0	0
69	2	19	1	5	1	3	3	3	3	2	3	3	3	3	3	3	3	5	2	2	2	3	2	2	3	3	3	2	48	31	14	93	0	0	0	0	0	0	0	0	0	0	1	1	1	0	1	1	1
70	1	18	1	1	3	2	3	2	3	2	2	3	3	2	3	3	2	3	2	3	3	2	3	3	2	3	3	3	47	28	15	90	0	1	0	1	1	1	1	1	0	0	1	1	1	1	1	1	1
71	2	18	1	5	2	2	3	2	2	2	3	5	3	3	3	3	2	2	3	3	3	3	2	2	3	3	2	2	48	30	13	91	0	0	0	0	0	0	0	0	0	0	0	0	0	0	0	0	0
72	1	18	1	2	3	0	2	2	2	2	2	3	3	2	1	2	2	2	2	2	2	2	2	2	2	2	2	2	38	27	11	76	0	0	0	2	0	1	2	0	0	0	1	1	1	0	1	2	0
73	2	18	1	2	3	3	3	3	3	3	3	3	3	3	3	3	3	3	3	3	3	3	3	3	3	3	3	3	52	32	16	100	0	2	0	1	0	3	0	0	0	0	0	1	0	0	1	1	0
74	1	19	1	2	5	3	2	3	3	2	2	5	5	2	2	5	3	3	2	2	2	3	3	5	3	2	3	3	48	32	16	96	0	0	0	0	0	0	1	0	0	0	0	0	0	0	0	0	0
75	2	20	1	2	3	2	2	3	3	3	3	3	3	2	3	3	3	2	3	3	3	3	3	2	2	2	3	3	47	32	14	93	0	0	0	0	0	0	0	0	0	0	0	1	0	0	1	0	0
76	2	20	1	5	5	0	3	5	3	2	3	5	3	3	2	5	3	1	2	2	1	2	1	1	3	1	2	3	39	33	14	86	0	0	0	0	1	0	1	0	0	1	1	1	0	1	1	1	0
77	1	21	1	0	0	2	1	2	2	1	1	2	1	1	1	2	1	0	2	1	1	0	1	2	1	2	1	1	28	18	9	55	1	2	1	1	1	0	1	2	0	0	1	1	1	2	3	2	0
78	2	18	1	5	5	2	2	5	3	2	2	3	3	5	5	5	5	5	5	5	5	5	5	5	5	5	5	5	65	34	15	114	0	0	0	0	1	0	0	2	0	0	0	0	0	0	0	0	0
79	2	21	4	1	2	0	1	1	2	2	2	3	3	2	3	3	1	2	2	3	2	1	2	2	2	2	2	2	40	25	9	74	1	1	1	1	1	0	2	0	0	0	2	2	2	0	2	2	2
80	2	26	5	5	3	2	2	2	2	2	2	2	2	2	2	2	2	2	2	2	2	2	2	2	2	2	2	2	39	26	13	78	0	0	1	0	0	0	0	0	0	0	0	0	0	0	0	0	0
81	1	27	7	2	5	1	3	3	3	1	3	2	3	2	2	3	2	2	2	2	2	1	1	5	3	2	5	3	41	30	15	86	0	0	0	0	0	0	0	0	0	0	0	0	0	0	0	0	0
82	2	26	7	1	2	3	2	2	2	2	2	2	2	2	2	2	2	2	2	2	2	2	2	2	2	2	2	2	39	24	13	76	1	1	0	2	1	1	1	3	0	0	1	1	0	0	1	1	1
83	2	25	5	1	2	2	2	3	2	2	2	3	3	3	3	2	3	3	2	2	2	2	2	2	2	2	3	2	43	28	12	83	0	0	0	0	0	0	0	0	0	0	0	0	0	0	0	0	0
84	2	30	5	5	5	0	3	3	3	2	3	5	5	3	3	5	5	2	3	2	2	5	2	3	3	3	3	2	51	33	14	98	0	0	1	0	1	0	0	1	0	0	0	0	0	0	0	0	0
85	2	18	1	2	5	3	3	2	3	1	2	3	3	2	2	3	2	1	2	1	1	2	2	2	2	1	2	1	36	25	17	78	1	1	1	1	1	1	0	0	0	0	0	0	0	0	1	1	0
86	2	18	1	5	5	2	3	3	3	3	3	3	3	3	3	3	3	3	3	3	3	3	3	3	3	3	3	3	52	33	16	101	0	0	0	0	0	0	0	0	0	0	0	0	0	0	0	0	0
87	2	20	3	2	2	2	2	2	2	2	1	3	2	1	2	2	1	1	2	1	2	1	2	2	3	3	2	1	36	24	12	72	1	0	1	0	1	0	0	0	0	0	1	0	0	0	1	2	0
88	2	21	3	1	3	1	3	3	2	3	3	2	3	3	3	2	3	2	2	3	2	3	2	3	3	2	3	3	46	30	13	89	1	1	0	0	1	1	1	2	0	1	1	1	0	0	1	1	1
89	2	25	6	1	2	2	1	3	2	1	2	5	3	3	3	3	2	2	2	3	2	2	3	2	2	1	5	5	43	31	11	85	1	2	2	0	1	0	0	0	0	0	1	0	0	0	0	0	0
90	2	20	1	5	5	3	3	3	3	3	5	5	3	3	3	3	3	2	3	3	3	3	2	2	3	2	3	2	48	34	17	99	0	0	0	0	0	0	0	0	0	0	1	0	0	0	0	1	0
91	2	24	5	2	3	1	3	3	3	3	3	2	3	3	3	3	3	3	2	2	2	3	2	3	3	3	3	3	48	31	14	93	0	0	0	0	0	0	0	0	0	0	0	0	0	0	0	0	0
92	2	25	5	5	5	5	5	5	5	5	5	5	5	5	5	5	5	5	5	5	5	5	5	5	5	5	5	5	65	40	20	125	0	0	0	0	0	0	0	0	0	0	0	0	0	0	0	0	0
93	2	24	5	1	2	1	0	1	2	1	1	3	3	2	2	3	1	1	1	1	1	1	3	1	1	0	3	2	31	24	9	64	1	0	0	0	0	0	0	0	0	0	0	0	0	0	1	0	0
94	2	23	5	2	3	0	2	2	3	2	2	3	3	3	3	3	1	2	3	2	3	3	1	3	3	3	3	3	46	29	12	87	0	2	1	0	1	1	1	1	0	0	0	0	0	0	0	0	0
95	2	25	5	1	5	0	2	2	5	1	1	5	3	3	3	2	2	3	2	1	2	1	1	2	3	3	3	1	41	25	14	80	1	2	1	0	1	1	1	1	1	1	0	0	0	2	1	0	1
96	2	24	5	1	3	2	2	3	3	2	2	3	3	3	3	3	2	2	2	2	2	3	2	2	2	2	2	2	43	27	14	84	0	0	0	0	0	0	0	2	0	1	2	0	0	0	0	1	1
97	2	22	5	1	2	1	2	1	1	1	1	2	3	3	3	2	2	1	3	2	2	2	2	1	2	1	3	2	39	23	10	72	0	0	0	0	1	0	0	0	0	0	1	1	1	0	1	1	0
98	2	24	5	2	5	1	2	2	2	2	2	3	3	2	3	2	3	2	3	2	2	3	2	2	2	2	3	2	43	28	13	84	0	0	0	0	0	0	0	0	0	0	0	0	0	0	0	0	0
99	2	24	6	2	3	2	2	3	3	2	2	3	2	2	2	2	2	2	2	2	3	3	1	2	3	2	2	3	41	28	14	83	0	0	0	0	0	0	0	0	0	0	0	0	0	0	0	0	0
100	2	25	5	2	3	0	2	3	3	2	3	3	5	5	5	5	5	2	5	5	2	2	2	5	5	5	5	5	57	34	12	103	0	1	0	0	0	0	2	0	0	0	0	0	0	0	0	0	0
101	2	23	5	2	3	1	2	2	2	2	2	2	2	2	2	2	2	1	2	2	2	2	2	2	1	0	2	1	35	24	12	71	0	0	0	0	0	0	0	0	0	0	0	3	0	0	1	0	0
102	2	26	5	2	3	1	3	3	3	3	3	3	3	3	3	3	3	3	3	2	2	3	2	3	3	2	3	3	48	32	14	94	0	0	0	0	0	0	0	0	0	0	1	0	0	0	0	1	0
103	2	24	5	2	3	1	2	2	2	2	3	2	3	3	3	3	3	2	3	3	2	3	2	2	3	2	3	2	47	28	12	87	0	0	0	0	0	0	0	0	0	0	0	0	0	0	0	0	0
104	2	20	3	2	5	2	5	5	5	5	5	5	5	5	3	5	5	5	5	5	5	5	5	5	5	5	5	5	64	39	18	121	0	0	0	0	0	0	0	0	0	0	0	0	0	0	0	0	0
105	2	19	2	0	1	1	1	2	2	2	2	3	3	3	3	2	2	2	2	2	2	2	2	2	2	2	2	2	41	25	9	75	1	0	0	1	0	0	0	0	0	0	0	0	0	0	0	0	0
106	2	20	2	2	2	5	1	2	2	0	2	5	2	2	1	1	1	1	1	0	2	5	5	2	2	1	2	0	35	23	13	71	0	2	1	1	2	3	2	3	0	0	0	1	0	2	1	1	0
107	2	23	5	1	3	2	2	2	2	2	2	2	5	2	2	2	2	2	2	2	2	2	2	2	2	2	2	2	39	26	13	78	1	2	0	1	1	0	0	0	0	0	0	0	0	0	0	0	0
108	2	22	5	1	1	0	1	1	2	2	2	3	3	3	1	1	1	1	2	3	1	1	2	1	1	0	3	3	31	27	8	66	0	2	0	1	1	0	0	1	1	0	2	2	1	0	1	1	1
109	2	23	5	1	5	2	2	2	2	2	2	2	2	2	1	1	1	1	1	1	1	1	1	1	1	1	2	1	27	23	14	64	1	0	1	0	0	0	0	0	0	0	1	1	1	0	1	1	1
110	2	22	5	5	3	0	5	5	3	5	3	5	3	3	2	3	3	3	2	5	3	5	1	5	5	5	5	3	53	37	14	104	2	1	0	0	1	0	1	0	0	0	0	0	0	0	0	0	0
111	2	24	6	2	2	2	3	3	2	1	2	2	3	2	2	2	2	1	2	1	2	2	2	2	2	2	2	2	37	26	13	76	1	1	1	2	1	3	0	3	0	1	1	1	0	1	1	1	1
112	2	18	1	2	2	1	2	3	3	2	2	3	3	3	1	2	2	2	1	2	2	3	2	3	2	1	3	2	39	29	12	80	1	0	0	0	1	0	0	0	0	0	0	1	0	0	0	1	0
113	2	24	5	2	3	2	2	2	3	1	2	2	3	3	3	3	2	2	2	2	2	3	1	3	3	2	3	2	44	26	14	84	0	0	0	0	1	0	0	0	0	0	0	0	0	0	0	0	0
114	2	22	5	2	3	1	3	3	2	3	2	5	5	3	3	3	3	2	3	3	3	3	3	3	3	3	3	2	51	32	13	96	0	0	0	0	0	0	0	0	0	1	0	0	0	0	0	1	0
115	2	21	3	2	3	2	3	2	2	2	3	3	5	3	2	3	2	3	3	2	3	2	3	2	2	3	3	2	46	30	14	90	0	0	0	0	1	0	0	0	1	0	0	1	0	0	1	0	0
116	2	22	5	2	3	1	2	3	3	2	3	3	3	2	1	3	3	2	2	2	2	3	2	2	2	2	2	3	41	30	13	84	0	0	0	0	0	0	0	0	0	0	0	0	0	0	0	0	0
117	2	24	5	2	5	1	3	3	3	3	2	3	3	3	3	3	3	2	3	3	3	3	2	2	3	3	3	3	49	31	15	95	0	0	0	0	1	0	0	0	0	0	0	0	0	0	0	1	0
118	2	27	7	2	3	1	2	2	2	1	2	3	3	3	3	2	2	1	2	2	2	2	1	3	3	1	3	2	40	27	12	79	1	1	0	1	0	0	0	0	0	0	1	1	1	0	1	0	1
119	2	24	5	2	3	1	3	3	2	3	2	3	3	3	3	3	3	2	3	3	3	3	1	3	3	3	3	2	49	30	13	92	0	0	0	0	1	0	0	0	0	0	0	0	0	0	0	1	0
120	1	22	4	1	2	0	2	2	1	0	1	3	5	3	3	3	2	1	2	1	1	3	1	2	3	0	5	2	38	26	9	73	0	2	1	2	1	1	1	1	0	0	1	1	0	1	1	1	0
121	2	20	2	2	5	3	3	3	3	5	3	3	5	3	3	3	3	3	3	3	3	5	1	3	3	3	3	3	51	34	17	102	0	0	0	0	1	0	0	0	0	0	0	0	0	0	0	0	0
122	2	20	4	1	3	2	2	2	2	2	2	3	2	2	1	2	2	2	2	2	1	2	2	2	2	2	2	2	37	25	13	75	1	1	0	1	0	1	1	1	0	1	1	1	1	0	1	2	1
123	1	22	4	2	2	1	3	3	2	2	3	5	5	3	5	2	3	3	3	2	2	3	1	5	2	2	3	2	47	32	12	91	0	0	0	0	0	0	0	0	0	0	0	0	0	0	0	0	0
124	2	20	3	2	5	0	3	5	5	5	3	5	2	2	2	5	2	2	2	3	1	5	2	2	5	1	5	1	44	33	15	92	0	0	0	0	0	0	0	0	0	0	0	0	0	0	0	0	0
125	2	23	4	2	3	1	3	2	2	1	2	3	2	2	1	3	2	2	2	1	2	1	1	3	2	2	3	2	37	26	13	76	0	0	0	0	0	0	0	0	0	0	0	1	0	0	1	1	0
126	1	28	7	5	5	3	3	5	5	5	5	5	5	5	5	3	5	3	5	5	5	5	5	5	5	3	5	3	62	39	18	119	0	0	0	0	0	0	0	0	0	0	0	0	0	0	0	0	0
127	1	24	5	0	3	1	1	2	3	1	2	2	3	2	2	2	1	3	1	2	2	1	1	3	3	3	3	2	39	24	12	75	1	0	0	1	0	1	0	0	0	0	2	1	1	0	1	1	1
128	2	24	6	2	5	5	2	2	2	2	5	5	3	5	5	5	2	2	2	3	3	2	2	3	3	3	3	3	50	32	16	98	1	0	0	0	1	1	0	1	0	0	0	1	0	0	0	1	0
129	2	25	6	2	3	1	2	1	3	2	2	3	5	5	5	5	5	3	5	5	3	3	3	3	1	1	5	1	54	28	13	95	1	0	0	0	0	0	0	0	0	0	0	1	0	0	0	0	0
130	1	20	2	5	5	1	3	5	5	5	5	5	5	3	5	5	5	2	5	3	5	5	5	5	5	5	5	5	61	40	16	117	0	0	0	0	0	0	0	0	0	0	0	0	0	0	0	0	0
131	2	20	3	2	3	2	2	3	3	3	3	5	3	3	3	2	2	2	3	3	3	3	2	3	3	2	3	3	47	33	14	94	0	0	0	0	0	0	0	0	0	0	0	0	0	0	1	1	0
132	2	21	3	5	5	2	3	3	3	3	3	5	5	5	5	3	3	3	3	3	3	5	3	5	3	2	3	2	55	34	16	105	0	0	0	0	0	0	0	0	0	0	0	0	0	0	1	0	0
133	2	22	4	5	5	5	5	5	5	5	5	5	5	5	5	3	2	3	3	5	2	5	2	5	5	5	5	5	56	40	20	116	0	0	0	0	0	0	0	0	0	0	0	0	0	0	0	0	0
134	2	22	2	1	5	2	2	3	3	2	3	5	5	2	5	5	3	2	5	2	2	5	2	2	2	2	3	2	48	31	15	94	0	0	0	0	1	0	0	0	0	0	0	0	0	0	0	1	0
135	2	19	1	5	2	1	2	3	2	3	3	5	5	5	5	3	3	2	5	3	2	3	2	3	2	5	5	3	52	36	11	99	0	0	0	0	0	0	0	0	0	0	0	0	0	0	0	0	0
136	2	19	1	5	1	0	2	3	2	2	2	3	3	2	2	3	2	3	3	2	2	3	2	3	2	3	2	2	45	29	9	83	0	0	0	0	1	0	0	0	0	0	0	0	0	0	0	1	0
137	2	20	3	1	2	0	2	3	3	1	2	3	3	3	3	2	1	1	2	2	3	1	2	2	2	0	2	1	37	25	11	73	1	1	1	2	1	1	2	0	1	1	1	0	0	2	1	1	1
138	1	22	4	1	3	1	2	2	2	2	2	3	2	2	2	3	2	2	2	2	2	2	2	2	2	2	2	2	40	25	12	77	1	1	0	1	1	0	0	0	0	1	1	1	1	0	1	0	1
139	1	22	4	5	5	5	5	5	5	5	5	5	5	5	5	5	5	5	5	3	5	5	2	3	3	2	2	2	58	36	20	114	0	0	0	0	0	0	0	0	0	0	0	1	0	0	0	1	0
140	2	22	4	2	3	2	2	2	2	2	2	2	2	2	2	3	1	1	2	2	2	2	2	2	2	2	2	2	38	25	13	76	0	0	0	0	0	0	0	0	0	0	0	0	0	0	0	0	0
141	1	22	4	2	5	3	3	3	3	2	1	3	5	3	1	1	3	0	3	3	1	3	2	5	3	5	3	5	44	31	17	92	0	0	0	0	0	0	0	0	0	0	1	0	1	0	0	1	0
142	2	21	3	0	1	0	2	2	3	1	2	5	3	2	3	2	2	1	2	2	1	5	0	2	2	1	2	1	37	24	10	71	3	0	1	0	0	0	0	0	0	0	3	0	0	2	3	3	0
143	2	24	5	2	3	2	3	3	3	2	3	3	3	5	5	3	3	3	5	3	3	3	2	3	3	3	3	3	54	31	15	100	0	0	0	0	0	0	0	0	0	0	0	0	0	0	0	0	0
144	1	20	3	1	5	2	3	3	3	3	2	3	3	2	2	2	2	3	3	3	3	5	1	2	3	3	3	2	46	29	16	91	1	2	0	1	1	2	2	2	0	0	2	1	1	0	1	1	1
145	2	28	5	5	3	1	3	3	3	3	3	5	5	3	1	3	3	3	3	3	3	3	1	3	3	3	3	3	48	35	14	97	0	0	0	0	1	0	0	0	0	0	0	0	0	0	0	0	0
146	2	23	6	1	2	0	2	3	3	3	3	3	3	3	5	3	3	3	3	3	3	3	3	3	3	3	3	3	53	31	11	95	0	0	0	0	0	0	0	0	0	0	0	0	0	0	0	1	0
147	2	23	5	2	3	2	3	3	3	3	3	3	3	3	3	3	3	3	3	3	3	2	2	3	3	3	3	3	50	32	15	97	0	0	0	0	1	0	0	0	0	0	0	0	0	0	0	1	1
148	2	22	3	2	3	2	3	3	3	3	2	5	3	3	3	5	3	2	3	5	3	3	2	3	3	3	3	3	52	32	15	99	0	0	0	0	1	1	0	1	0	0	0	0	0	0	0	0	0
149	2	22	3	2	3	3	3	3	3	3	3	2	3	3	3	3	3	1	1	3	3	3	3	1	3	2	3	1	45	29	16	90	1	1	1	0	1	1	2	0	0	0	0	0	0	0	0	0	0
150	2	20	3	5	5	1	3	3	3	3	3	3	3	5	3	5	3	3	2	3	3	3	2	2	5	3	3	2	52	32	15	99	0	1	0	0	1	0	1	1	0	0	0	0	0	0	1	1	0
151	2	21	3	2	5	3	2	3	3	2	3	3	3	2	3	3	3	2	3	3	2	3	2	3	2	2	3	2	46	30	16	92	0	1	0	0	0	0	0	0	0	0	1	0	0	0	1	1	0
152	2	22	3	2	3	3	3	5	5	3	2	5	5	3	2	2	3	2	3	3	1	5	1	1	3	3	3	3	44	34	17	95	0	0	0	0	1	0	0	0	0	0	0	0	0	0	1	1	0
153	2	20	3	0	3	1	1	2	3	2	2	3	3	3	3	1	3	2	3	3	3	3	3	3	3	3	3	3	49	27	12	88	1	0	1	0	1	0	0	1	0	0	1	0	0	1	0	1	0
154	2	20	3	2	3	2	3	3	5	3	2	3	5	3	3	2	3	2	3	3	3	3	2	3	3	2	3	3	48	32	16	96	0	0	0	0	0	0	0	0	0	0	0	0	0	0	0	0	0
155	2	23	3	5	3	2	3	5	5	5	5	5	5	3	5	5	3	5	5	5	3	5	1	1	3	3	3	3	54	38	16	108	0	0	0	0	0	0	1	1	1	3	0	1	2	0	1	1	1
156	2	22	3	1	1	1	0	2	2	1	1	2	2	2	2	1	1	0	2	1	1	2	1	2	2	1	2	0	31	20	8	59	1	2	2	2	2	3	2	1	0	0	1	1	2	1	1	2	0
157	2	20	3	2	3	2	2	3	3	3	2	3	2	2	1	2	2	2	2	2	1	2	2	3	2	1	3	2	37	29	14	80	0	0	0	0	0	0	0	0	0	0	0	0	0	0	0	0	0
158	2	21	3	2	3	2	3	3	3	3	2	3	3	2	2	2	3	3	3	3	3	3	3	3	3	2	3	1	48	29	15	92	1	0	1	0	1	2	2	1	0	0	0	0	0	0	1	1	1
159	1	21	3	2	3	3	2	3	3	2	2	3	5	2	3	3	3	3	3	2	3	3	1	2	2	2	3	1	45	29	15	89	1	0	1	1	1	0	1	0	0	0	0	0	0	1	0	1	1
160	2	20	3	5	5	1	3	5	5	3	5	5	5	5	3	5	3	2	3	3	3	2	1	3	3	2	3	3	49	37	16	102	0	0	0	0	0	0	0	0	0	0	1	0	0	0	0	0	0
161	2	21	3	5	5	1	5	5	5	5	3	5	5	5	5	5	5	5	5	5	5	5	1	5	5	5	5	5	62	39	17	118	0	0	0	0	0	0	0	0	0	0	0	0	0	0	0	0	0
162	2	20	3	5	3	1	2	3	3	2	3	5	2	2	2	1	1	2	1	3	3	3	3	1	1	2	2	1	38	29	13	80	0	2	2	0	0	1	0	0	0	0	1	0	0	1	1	2	0
163	2	22	3	2	3	1	3	3	3	3	3	3	3	3	3	3	3	3	3	3	3	3	3	3	3	2	3	3	51	32	14	97	0	0	0	0	1	0	0	3	0	0	0	0	0	0	1	1	0
164	2	21	3	5	5	2	3	3	5	2	3	3	3	3	2	2	2	1	3	3	2	3	2	2	2	2	2	2	42	30	17	89	0	0	0	0	0	0	0	0	0	0	0	0	0	0	0	1	0
165	1	20	3	5	5	1	3	3	2	2	3	3	3	3	3	3	3	1	3	2	2	3	1	2	3	2	2	2	44	30	14	88	0	0	0	0	0	0	0	0	0	0	0	0	0	0	0	0	0
166	2	21	3	5	5	5	5	5	5	5	5	5	5	2	5	5	2	2	5	5	2	5	5	5	5	5	5	3	57	39	20	116	0	0	0	0	0	0	0	0	0	1	0	0	0	0	0	0	0
167	2	20	3	1	1	2	1	2	2	2	1	5	3	2	1	1	2	3	0	1	2	2	2	3	1	2	2	1	35	25	10	70	1	2	1	0	0	1	0	0	1	0	2	1	0	2	0	1	1
168	2	21	3	2	2	0	1	2	2	2	2	3	3	2	1	2	2	2	2	3	1	3	1	3	3	2	3	2	40	28	9	77	0	0	0	0	0	0	0	0	0	0	0	0	0	0	0	1	0
169	2	21	3	5	5	5	5	5	5	5	5	5	5	5	5	5	3	5	5	5	5	5	5	5	5	5	5	3	64	39	20	123	0	2	0	0	0	0	0	0	0	0	1	1	2	0	1	1	1
170	2	22	3	1	3	1	2	3	3	3	2	5	3	2	2	2	2	2	2	2	2	3	3	2	3	3	3	2	43	30	13	86	1	2	1	0	0	1	1	0	0	0	1	1	1	1	1	1	1
171	2	20	3	2	5	2	3	2	3	2	2	3	3	2	3	3	2	2	2	2	2	3	2	2	2	2	2	2	42	27	16	85	0	0	0	0	0	0	0	0	0	0	0	0	0	0	0	0	0
172	1	22	3	1	1	1	2	1	1	0	0	3	0	1	0	1	1	0	1	1	1	1	2	0	0	1	1	1	23	16	9	48	1	1	0	1	0	0	1	0	0	0	1	1	0	0	1	1	1
173	2	20	3	5	3	2	3	3	2	3	3	3	3	3	2	2	3	2	3	2	2	3	1	2	3	2	3	2	43	32	14	89	0	0	0	0	0	0	0	0	0	0	0	0	0	0	0	0	0
174	1	23	3	1	3	2	2	3	2	2	3	2	1	2	1	2	2	1	1	2	2	3	2	2	1	2	2	2	36	25	13	74	0	0	0	0	0	1	0	0	0	0	0	0	0	0	0	0	0
175	1	22	3	2	3	1	2	2	3	2	3	3	1	2	1	3	1	2	2	2	2	2	2	3	2	2	2	2	39	26	13	78	0	2	0	0	1	0	0	0	0	0	1	1	0	0	0	2	1
176	2	23	5	1	1	1	3	3	1	3	2	2	2	1	1	1	1	2	1	1	1	2	1	2	0	0	1	1	27	24	10	61	1	3	3	1	0	3	0	2	1	1	2	2	2	3	3	1	3
177	2	22	4	5	5	0	5	5	5	5	5	5	5	5	5	5	5	5	5	5	5	5	2	3	5	5	5	5	62	40	16	118	0	0	0	0	0	0	0	0	0	0	0	0	0	0	0	0	0
178	2	23	4	2	3	3	3	3	2	1	2	3	3	2	2	3	2	1	3	2	1	3	1	3	3	3	3	2	42	28	15	85	0	0	0	1	1	0	0	1	0	0	0	0	0	0	0	1	1
179	2	23	4	5	5	1	5	5	5	2	3	3	5	5	5	3	3	5	3	3	2	5	2	5	5	5	5	5	57	36	17	110	0	0	0	0	0	0	0	0	0	0	0	0	0	0	0	0	1
180	1	20	1	2	3	3	3	3	3	3	3	3	3	3	3	3	3	3	3	3	3	3	3	3	3	3	3	3	52	32	16	100	0	0	0	0	0	0	0	0	0	0	0	0	0	0	0	0	0
181	2	18	1	1	2	0	2	3	5	2	3	2	3	2	3	2	2	2	3	2	2	3	2	2	3	3	2	2	44	27	12	83	0	0	0	0	0	0	0	0	0	0	0	0	0	0	0	0	0
182	2	20	1	1	2	2	2	2	5	2	2	2	2	2	2	2	2	2	2	2	3	5	2	2	3	2	3	2	43	25	14	82	1	1	0	0	1	0	0	0	0	0	0	0	1	0	1	1	0
183	2	21	1	2	3	0	3	3	3	3	3	3	3	3	3	0	3	3	3	3	3	3	0	3	3	3	3	3	46	32	13	91	0	0	0	0	0	0	0	0	0	0	0	0	0	0	0	0	0
184	2	19	1	1	2	2	2	2	2	2	2	2	2	2	2	2	2	2	2	2	2	2	2	2	2	2	2	2	39	24	12	75	1	2	2	1	2	2	2	2	0	0	1	1	1	1	2	0	0
185	2	19	1	2	3	1	2	2	2	2	2	2	3	2	2	2	2	2	2	1	1	1	2	2	1	2	2	1	35	25	12	72	1	0	1	1	1	0	2	1	0	1	1	0	0	0	0	2	0
186	1	20	2	5	3	2	3	3	3	3	3	3	3	3	3	3	3	3	3	3	3	3	3	3	5	3	5	3	53	34	15	102	0	0	0	0	0	0	0	0	0	0	0	0	0	0	0	0	0
187	2	21	4	2	3	0	2	3	3	3	3	3	3	3	3	3	2	1	3	2	3	3	2	2	2	3	2	2	45	30	12	87	0	0	0	0	0	0	0	0	0	0	1	1	0	0	0	1	0
188	2	19	1	2	5	2	3	3	5	3	3	5	3	3	3	3	5	2	3	2	2	3	1	2	2	2	3	2	45	32	17	94	0	0	0	0	0	0	0	0	0	0	0	0	0	0	0	0	0
189	2	19	1	2	3	2	2	2	3	2	2	5	5	2	5	2	3	3	2	2	5	3	2	3	2	3	2	2	48	29	14	91	0	0	0	0	0	0	0	0	0	0	0	0	0	0	0	0	0
190	2	23	4	5	5	0	3	5	5	5	5	5	5	5	5	5	5	5	5	5	5	5	5	5	5	5	5	5	65	40	15	120	0	0	0	0	0	0	0	0	0	0	0	0	0	0	0	0	0
191	2	19	1	2	3	0	3	3	3	3	3	3	3	3	3	3	3	3	3	3	3	3	3	3	3	3	3	3	52	32	13	97	0	0	0	0	0	0	0	0	0	0	0	0	0	0	0	1	0
192	2	19	1	2	5	0	3	3	3	3	1	3	5	3	3	3	3	3	3	3	2	1	3	3	3	3	5	2	49	31	14	94	1	0	0	0	0	1	0	0	0	2	0	0	0	0	0	1	1
193	2	20	3	5	2	2	3	2	5	5	1	5	2	2	0	5	2	1	0	1	1	2	2	3	3	1	1	0	35	26	15	76	1	2	2	2	0	3	1	1	1	0	0	2	1	2	2	0	1
194	2	20	1	2	5	1	2	5	5	5	5	2	2	2	2	0	5	2	5	5	5	5	0	2	2	2	2	2	45	31	15	91	0	0	0	0	0	0	0	0	0	0	0	0	0	0	0	0	0
195	2	23	4	2	3	1	3	3	2	1	1	3	5	5	3	3	2	3	3	3	3	2	1	3	2	2	3	2	47	28	13	88	0	0	0	0	1	1	0	0	0	0	0	0	0	0	0	0	0
196	1	19	1	2	3	1	2	3	3	3	3	3	3	3	3	3	3	3	3	3	3	3	3	3	3	2	3	3	51	32	13	96	0	0	0	0	0	0	0	0	0	0	0	0	0	0	0	0	0
197	2	19	1	2	5	1	3	3	3	3	2	3	3	3	2	3	3	3	3	3	2	3	3	3	3	3	3	3	50	31	15	96	1	0	0	0	0	0	0	0	0	1	1	1	0	0	0	0	0
198	2	19	1	0	5	0	0	0	0	0	0	0	0	0	0	0	0	0	0	0	0	0	0	0	0	0	0	0	13	8	8	29	3	3	3	2	0	3	3	3	2	3	3	3	3	3	3	3	3
199	2	19	1	1	3	1	3	3	3	2	2	2	2	2	3	2	2	1	2	2	2	3	2	3	3	3	3	2	43	26	14	83	1	0	0	0	1	1	0	0	0	0	0	0	0	0	1	1	1
200	2	19	1	2	1	1	2	3	3	3	3	3	3	3	3	3	3	2	3	3	3	3	3	3	3	2	3	2	50	31	11	92	0	0	0	0	0	0	0	0	0	0	0	0	0	0	0	0	0
201	2	20	1	1	1	1	3	2	2	2	1	3	3	2	1	1	2	1	3	3	2	1	2	2	3	3	3	2	39	26	11	76	1	1	2	1	1	1	2	2	0	1	1	2	1	0	1	1	0
202	2	22	4	5	3	0	2	2	2	2	2	2	2	2	2	2	2	1	2	2	2	2	2	2	2	2	3	2	38	27	11	76	0	2	1	0	0	0	0	0	0	0	0	1	1	1	0	0	0
203	2	19	1	5	0	0	2	2	2	2	2	2	2	2	2	2	2	1	2	3	2	3	1	3	3	3	3	3	42	28	8	78	0	0	0	0	0	0	0	0	0	0	0	0	0	0	0	0	0
204	2	19	1	5	3	0	2	2	2	1	2	5	5	0	0	2	2	5	1	3	5	2	1	1	2	5	1	1	39	27	11	77	3	2	2	3	3	2	2	2	1	2	1	3	3	2	3	3	2
205	2	20	1	2	3	2	2	2	2	2	3	3	3	3	2	2	2	3	3	3	3	5	2	2	2	2	2	2	46	28	13	87	1	0	1	0	1	1	0	2	0	0	0	0	0	0	0	0	0
206	2	21	2	2	1	1	3	1	2	2	1	5	5	1	1	2	1	1	1	1	1	3	2	2	2	2	2	2	33	27	11	71	1	2	2	2	1	3	1	2	1	3	0	1	1	1	1	1	0
207	1	18	1	1	3	0	3	2	2	2	2	5	5	5	2	1	2	0	2	2	2	2	1	2	3	2	2	2	38	28	12	78	1	2	1	0	0	0	0	0	0	0	3	0	1	0	1	2	0
208	2	19	1	5	5	0	5	5	5	5	5	5	5	5	5	5	5	5	5	5	5	5	1	5	5	2	5	3	60	39	16	115	0	0	0	0	0	0	0	0	0	0	0	0	0	0	0	0	0
209	2	19	1	5	2	0	5	5	5	5	5	5	5	5	5	5	5	5	5	5	5	5	0	5	5	5	5	5	61	40	14	115	0	0	0	0	0	0	0	0	0	0	0	0	0	0	0	0	0
210	2	18	1	5	5	5	5	5	5	5	5	5	5	5	5	5	5	5	5	5	5	5	5	5	5	5	5	5	65	40	20	125	0	0	1	0	1	1	0	1	0	0	0	0	0	0	1	1	0
211	2	19	2	5	5	1	3	3	3	3	2	3	3	3	3	5	3	3	3	2	1	2	1	3	2	2	3	2	45	31	15	91	0	0	0	0	0	0	0	0	0	0	0	0	0	0	0	0	0
212	2	21	3	5	5	1	5	3	3	3	3	3	3	3	3	3	3	3	3	2	3	5	1	3	3	3	3	5	50	34	16	100	0	0	0	0	0	0	0	0	0	0	0	0	0	0	0	0	0
213	2	18	1	1	3	3	2	2	3	0	2	2	2	2	2	2	2	1	2	2	2	2	2	2	2	2	2	2	38	22	15	75	0	0	0	0	0	0	0	0	0	0	0	0	0	0	0	0	0
214	2	20	3	5	5	2	5	3	5	3	5	3	5	5	5	5	5	3	3	3	3	5	2	3	3	3	3	2	56	34	18	108	0	0	0	0	0	0	0	0	0	0	0	0	0	0	0	0	0
215	2	20	3	5	5	1	3	3	3	2	3	2	5	3	3	3	3	3	3	3	3	3	2	3	2	2	3	2	49	31	15	95	0	0	0	0	0	0	0	0	0	0	0	0	0	0	0	0	0
216	2	21	3	2	5	1	2	3	3	2	3	3	3	3	2	2	2	2	3	2	2	3	2	2	3	2	3	2	43	30	14	87	0	0	0	1	0	0	0	0	0	0	0	0	0	0	1	1	0
217	2	20	1	5	5	1	3	5	5	3	5	5	5	5	3	0	3	5	5	5	5	5	3	5	5	5	5	3	58	38	16	112	0	0	0	0	0	0	0	0	0	0	0	0	0	0	1	0	1
218	2	18	1	5	5	1	5	5	5	5	1	5	5	5	5	5	5	5	5	5	5	5	1	5	5	5	5	5	62	37	17	116	0	0	0	0	0	0	0	0	0	0	0	0	0	0	0	0	0
219	2	19	1	5	5	3	5	5	5	5	5	5	5	5	5	5	5	5	5	5	5	5	5	5	5	5	5	5	65	40	19	124	0	0	0	0	0	0	0	0	0	0	0	0	0	0	0	1	0
220	2	19	1	5	5	3	3	3	3	2	2	5	5	1	2	5	2	2	2	2	2	3	2	2	3	2	3	2	42	32	17	91	1	2	0	0	0	0	0	0	0	0	1	1	0	0	1	1	0
221	2	21	3	2	2	2	2	1	5	1	1	5	3	3	0	3	1	1	1	0	0	1	5	0	0	3	3	3	30	27	14	71	1	0	0	1	2	2	2	1	1	1	0	1	3	0	0	0	0
222	2	19	1	5	5	1	3	3	3	3	3	3	3	3	3	3	3	3	3	3	3	3	2	3	3	3	3	3	51	33	15	99	0	0	0	0	0	0	0	0	0	0	0	0	0	0	0	0	0
223	2	20	1	2	3	0	2	5	2	2	1	2	2	3	3	3	3	2	3	2	3	3	1	2	5	2	3	2	47	27	11	85	1	0	0	0	1	0	2	0	0	0	1	1	1	0	1	1	0
224	2	18	1	5	5	5	5	5	2	5	2	5	5	5	5	5	5	2	5	5	5	5	0	5	5	5	5	2	59	36	18	113	0	0	0	0	0	0	0	0	0	0	0	0	0	0	0	0	0
225	2	19	1	5	3	0	3	3	3	3	3	3	3	5	5	5	5	3	5	5	5	5	1	3	3	3	3	3	58	33	13	104	0	0	0	0	0	0	0	0	0	0	0	0	0	0	0	0	0
226	2	19	1	5	2	2	3	3	5	3	3	5	5	5	3	2	3	2	5	5	5	3	2	5	3	3	5	3	54	36	15	105	0	0	0	0	0	0	0	0	0	0	0	0	0	0	0	0	0
227	2	18	1	1	1	0	3	2	1	1	2	2	3	2	2	2	2	2	2	2	2	1	2	2	2	2	2	1	38	23	9	70	1	0	1	1	1	1	2	1	1	0	0	2	0	0	1	1	0
228	2	18	1	2	3	3	3	5	5	3	3	3	3	3	5	3	3	5	3	5	5	3	5	3	3	5	5	5	58	35	17	110	1	0	0	0	0	0	0	0	0	1	0	0	0	0	0	0	0
229	2	19	1	5	5	1	5	3	3	2	3	5	5	5	5	3	3	2	5	3	3	5	3	3	5	5	5	5	57	36	16	109	0	0	0	0	1	0	0	0	0	0	0	0	0	0	0	1	0
230	2	20	1	5	5	2	3	2	3	3	3	3	3	3	3	3	3	3	3	3	3	3	3	3	3	3	3	3	52	32	16	100	0	0	0	0	0	0	0	0	0	0	0	0	0	0	0	0	0
231	2	19	1	5	3	2	3	5	5	5	5	5	5	5	5	5	5	5	5	5	5	5	5	5	5	5	5	5	65	40	16	121	0	0	0	0	0	0	0	0	0	0	0	0	0	0	0	0	0
232	2	20	1	2	3	0	2	2	2	0	2	5	5	2	3	3	2	1	3	1	1	2	2	1	2	2	3	2	38	28	11	77	1	1	0	0	1	0	0	0	0	1	1	1	0	1	1	1	0
233	2	19	1	2	3	2	3	3	3	2	3	3	5	2	2	3	3	3	5	3	2	5	2	2	3	3	5	2	49	32	15	96	1	0	0	0	1	1	0	0	0	0	0	0	0	0	0	1	0
234	2	17	1	2	3	1	3	3	5	3	3	3	3	3	3	3	3	3	3	3	3	3	2	3	3	3	3	3	51	32	15	98	0	0	0	0	1	0	0	0	0	0	0	0	0	0	0	0	0
235	2	19	2	2	3	1	3	3	3	3	3	3	3	3	3	1	3	3	3	3	2	3	1	3	3	3	3	3	47	32	14	93	0	0	0	0	0	0	0	0	0	0	1	0	0	0	0	0	0
236	2	18	1	5	3	2	3	2	2	2	3	3	3	3	3	3	3	2	2	2	3	2	3	3	3	2	5	3	47	32	14	93	0	0	0	0	0	0	0	0	0	0	0	0	0	0	0	0	0
237	2	19	2	5	5	1	3	3	3	3	3	5	5	5	2	5	5	2	3	5	5	5	5	5	5	5	5	5	60	37	15	112	0	0	0	0	0	0	0	0	0	0	0	0	0	0	0	0	0
238	2	19	1	2	3	1	3	3	3	2	2	3	3	3	3	3	3	3	3	3	3	3	2	3	2	2	3	2	49	29	14	92	0	0	1	0	1	1	0	0	0	0	0	0	0	0	0	0	0
239	2	19	1	5	3	2	2	3	5	3	2	5	3	3	5	3	3	2	3	2	2	2	2	2	3	2	3	2	46	32	15	93	0	0	0	0	0	0	0	0	0	0	0	0	0	0	0	1	0
240	2	19	1	5	5	0	3	3	3	3	3	5	5	5	3	3	3	2	3	3	2	3	2	3	3	2	3	3	49	35	14	98	0	0	0	0	0	0	0	0	0	0	0	0	0	0	0	1	0
241	2	18	1	2	5	2	2	2	3	2	3	5	5	3	3	5	3	3	3	2	2	3	3	3	3	2	3	2	50	31	15	96	0	0	0	0	1	1	0	1	0	0	0	0	0	0	0	0	0
242	2	18	1	2	3	0	3	2	3	2	3	5	3	2	2	3	3	2	2	2	2	3	2	2	2	2	3	2	42	30	13	85	0	0	0	0	1	0	0	0	0	0	0	0	0	0	0	0	0
243	1	18	1	2	2	0	2	3	3	2	3	3	5	3	5	3	3	2	5	3	3	5	2	3	3	3	3	3	53	32	11	96	0	0	0	0	0	0	0	0	0	0	0	0	0	0	0	0	0
244	2	18	1	2	3	3	3	3	3	3	3	2	2	2	2	2	2	2	2	2	2	2	2	2	2	2	2	2	39	28	16	83	0	0	0	0	0	0	0	0	0	0	0	0	0	0	0	0	0
245	2	20	1	2	3	2	2	3	3	1	2	5	5	5	5	5	2	5	5	5	5	5	1	3	3	1	3	1	55	29	14	98	0	0	0	0	0	0	0	0	0	0	0	0	0	0	0	1	0
246	2	19	1	1	2	2	2	2	2	2	2	2	2	2	2	2	2	2	2	2	2	2	2	2	2	2	2	2	39	24	12	75	0	2	2	2	2	3	0	0	0	0	0	1	0	1	1	3	0
247	2	19	1	2	5	2	3	5	2	2	3	5	5	3	5	5	2	2	5	3	2	2	1	1	2	3	5	3	46	35	15	96	0	0	0	0	0	0	0	0	0	0	0	0	1	0	0	1	0
248	2	19	1	2	2	1	3	2	2	2	1	1	3	3	3	1	2	1	2	2	2	2	0	3	3	2	5	2	39	26	12	77	1	0	0	1	0	0	0	0	0	0	1	1	0	0	0	0	0
249	2	19	1	5	5	1	2	3	3	3	3	5	5	5	5	5	5	3	5	5	5	5	1	3	3	2	5	1	57	34	14	105	0	0	0	0	1	0	0	0	0	0	0	0	0	0	0	0	0
250	2	18	1	5	3	1	3	3	3	1	3	5	5	3	2	5	2	2	5	2	2	5	3	2	2	1	3	2	46	32	14	92	1	0	0	0	1	0	0	0	0	1	0	0	0	0	1	1	0
251	2	18	1	2	1	0	2	2	3	2	2	3	2	2	1	3	2	2	2	2	2	3	1	3	2	2	2	2	40	26	10	76	0	0	0	0	1	0	0	1	0	0	0	0	0	0	1	1	0
252	2	19	1	2	2	1	3	3	2	2	2	3	5	3	3	2	2	2	3	2	2	2	2	3	2	2	3	3	43	31	12	86	0	0	0	0	0	0	0	0	0	0	0	0	0	0	0	0	0
253	1	20	1	5	5	2	3	5	3	3	5	3	5	5	5	5	3	2	3	3	3	3	1	3	5	2	3	3	52	36	16	104	0	0	0	0	0	0	0	0	0	0	0	0	0	0	0	0	0
254	2	19	1	2	3	2	2	2	3	2	2	5	5	5	5	5	5	2	2	2	2	3	1	2	2	2	3	2	47	30	14	91	0	0	0	0	0	0	0	0	0	0	0	0	0	0	0	0	0
255	2	17	1	2	3	3	3	3	3	3	3	3	3	5	3	3	3	2	3	3	2	3	5	3	3	2	3	3	51	32	16	99	1	0	0	0	1	0	0	0	1	0	1	0	0	0	1	1	0
256	2	19	1	1	5	1	3	3	3	2	2	2	3	3	3	3	2	2	2	3	3	2	2	3	3	2	2	2	46	26	15	87	0	1	1	0	0	0	2	1	0	0	1	0	0	0	1	1	0
257	2	19	1	5	5	5	3	5	5	5	5	5	5	3	5	5	5	5	3	5	3	5	3	5	5	5	5	2	61	38	19	118	0	0	0	0	0	0	0	0	0	0	0	0	0	0	0	0	0
258	2	18	1	2	3	2	2	2	3	2	2	3	3	2	2	5	2	2	2	3	2	3	2	2	3	2	2	3	44	28	14	86	2	0	0	0	0	0	0	2	0	0	0	1	0	0	1	1	0
259	2	18	1	5	5	0	2	2	2	2	2	5	5	3	2	3	1	1	3	1	1	3	0	2	3	1	3	2	37	31	12	80	0	0	0	0	0	0	0	0	0	0	0	0	0	0	0	1	0
260	2	19	1	5	5	5	5	5	5	5	5	5	5	5	5	5	5	5	5	5	5	5	5	5	5	5	5	5	65	40	20	125	1	2	1	1	2	0	1	0	0	0	1	1	0	2	1	1	1
261	2	19	1	2	3	1	3	3	3	3	3	3	5	5	5	5	5	3	3	5	2	3	2	5	5	3	5	5	57	35	14	106	0	0	0	0	0	0	0	0	0	0	0	0	0	0	0	0	0
262	2	18	1	2	3	2	3	3	3	2	2	3	3	2	2	2	2	2	2	2	2	3	2	2	2	2	3	2	40	29	15	84	0	0	0	0	0	0	0	0	0	0	1	1	0	0	1	1	0
263	1	19	1	5	5	2	5	2	3	5	5	5	3	3	5	5	5	5	3	5	3	2	2	3	3	5	5	3	56	36	17	109	0	0	1	0	1	0	0	0	0	0	0	0	0	1	0	1	0
264	2	22	3	2	3	3	2	2	3	2	3	5	5	3	3	3	2	1	3	3	2	2	2	3	3	2	3	2	45	31	15	91	1	0	1	1	0	0	0	0	0	0	0	0	0	0	1	1	0
265	2	21	2	1	3	2	1	2	2	1	2	5	3	2	2	2	1	2	1	1	1	1	2	2	2	2	2	0	34	24	12	70	0	0	1	1	0	0	0	1	0	0	0	1	0	1	1	1	0
266	2	20	1	1	1	1	1	1	2	1	1	2	3	2	2	2	2	2	2	2	2	2	2	2	2	2	2	2	39	22	9	70	1	1	1	0	1	0	0	0	0	0	0	1	0	0	1	0	0
267	2	20	2	2	2	1	3	2	3	2	3	5	5	3	3	3	3	2	3	2	3	5	2	5	3	1	2	3	49	31	13	93	0	0	0	0	1	0	0	0	0	1	0	1	0	0	0	1	0
268	2	19	1	2	3	2	2	2	2	2	2	3	3	3	2	3	2	2	2	2	2	2	1	2	2	2	2	2	40	27	13	80	0	0	0	0	0	1	0	0	0	0	0	0	0	0	0	1	0
269	2	20	2	5	3	0	3	3	5	5	5	3	5	5	5	0	5	5	5	5	3	5	1	5	3	3	5	5	55	38	14	107	0	0	0	0	0	0	0	0	0	0	0	0	0	0	0	0	0
270	2	19	1	2	2	2	3	3	3	3	5	5	5	5	5	3	3	3	3	3	3	3	1	3	3	3	3	3	52	35	14	101	0	0	0	0	1	0	0	0	0	0	0	0	0	0	0	0	0
271	2	19	1	5	3	2	3	3	2	3	3	3	5	3	5	3	3	3	3	3	2	2	2	2	3	3	3	3	49	34	14	97	0	0	0	0	0	0	0	0	0	0	0	0	0	0	0	0	0
272	2	18	1	5	5	0	2	2	3	1	2	3	3	3	2	2	2	1	5	5	1	3	1	3	3	1	3	3	43	29	13	85	0	0	0	0	0	0	0	0	0	0	0	0	0	0	0	0	0
273	2	20	1	2	3	3	3	3	3	3	3	3	3	3	3	3	3	2	3	3	3	3	3	3	3	2	3	3	50	32	16	98	0	0	0	0	1	0	0	0	0	0	0	0	0	0	0	0	0
274	2	19	1	2	2	2	2	2	2	2	3	3	5	2	5	3	2	1	5	2	2	3	2	2	1	5	5	2	45	31	12	88	0	0	0	0	1	1	0	0	0	0	0	0	0	0	0	1	0
275	2	18	1	2	3	0	2	2	1	1	2	3	5	3	3	1	2	2	3	3	3	3	1	3	3	3	3	1	46	27	10	83	0	0	0	0	0	0	0	0	0	0	1	0	0	0	0	1	1
276	2	19	1	5	5	2	2	2	2	0	5	5	5	2	1	2	1	2	3	5	3	5	1	3	3	1	3	2	43	31	14	88	0	0	0	0	0	0	0	0	0	0	0	0	0	0	0	2	0
277	2	20	3	5	5	1	3	5	5	5	5	5	5	3	5	5	5	5	5	5	3	5	1	3	3	3	3	3	57	38	16	111	0	0	0	0	0	0	0	0	0	0	0	0	0	0	0	0	0
278	2	18	1	2	5	2	3	3	3	3	5	3	3	3	3	3	3	3	3	3	3	5	2	3	3	2	3	5	51	34	16	101	0	0	0	0	1	0	0	0	0	0	0	0	0	0	0	0	0
279	2	19	1	2	5	0	2	3	3	2	2	3	2	3	3	3	3	3	3	3	2	3	3	3	3	2	3	3	50	29	13	92	1	0	0	0	0	0	0	0	0	0	0	0	0	0	0	0	0
280	2	19	1	5	5	0	5	5	3	2	5	3	5	3	3	1	5	3	5	5	2	5	2	5	5	2	5	2	53	35	15	103	0	0	0	0	1	0	0	0	0	0	0	0	0	0	0	0	0
281	2	21	3	2	3	1	3	3	3	2	3	3	5	3	2	3	3	2	3	3	2	3	1	2	1	2	3	1	43	30	14	87	0	0	1	0	0	0	0	0	0	0	0	0	0	0	0	0	0
282	2	20	3	5	2	2	3	3	5	2	3	3	3	3	3	3	3	3	3	3	3	3	2	3	2	2	5	2	49	32	15	96	0	0	0	0	0	0	0	0	0	0	0	0	0	0	0	0	0
283	2	20	2	5	5	1	2	2	2	2	2	3	2	2	3	1	2	1	3	2	1	2	1	1	2	1	3	0	35	26	13	74	1	2	0	1	0	0	0	0	0	1	1	2	1	0	2	1	0
284	2	19	2	2	3	3	3	3	5	3	3	3	5	5	5	3	3	3	3	3	3	3	3	3	3	5	3	3	55	33	17	105	0	0	0	0	0	0	0	0	0	0	0	0	0	0	1	0	0
285	2	18	1	1	5	2	2	2	2	2	2	2	3	3	3	2	2	3	2	2	2	2	2	3	2	2	3	2	43	26	14	83	0	0	0	0	0	0	0	0	0	0	0	0	0	0	0	0	0
286	1	18	1	5	3	5	3	3	2	1	1	5	3	2	3	3	1	1	3	1	2	2	3	2	1	1	2	0	38	26	16	80	1	2	1	2	1	2	0	2	1	3	1	1	1	0	2	2	1
287	2	20	2	2	2	2	5	3	3	3	2	3	3	3	3	2	5	2	5	2	3	5	2	5	2	3	3	2	51	30	15	96	0	0	1	0	0	0	0	0	0	1	1	0	0	0	1	1	0
288	1	22	4	0	1	1	2	2	1	0	1	5	1	1	1	1	2	0	1	1	1	1	1	1	1	1	1	1	26	19	9	54	3	3	2	2	2	3	2	2	2	3	3	2	2	2	3	0	2
289	2	18	1	5	5	3	3	3	3	2	3	3	3	3	3	3	3	2	3	3	2	3	2	3	3	3	3	3	49	32	17	98	0	0	0	0	0	0	0	0	0	0	0	0	0	0	0	1	0
290	2	20	2	2	3	3	3	3	3	3	3	3	3	3	3	3	3	3	3	3	3	3	3	3	3	3	3	2	52	31	16	99	0	2	1	0	1	0	0	0	0	0	0	0	0	0	0	0	0
291	1	22	1	2	3	0	2	2	3	2	2	3	3	2	3	3	2	2	3	2	2	3	2	2	2	3	2	2	44	27	12	83	0	0	0	0	0	0	0	0	0	0	0	0	0	0	0	1	0
292	2	19	1	1	1	3	2	1	2	1	2	3	3	0	2	1	1	1	1	1	1	2	2	1	1	1	1	1	28	22	12	62	1	2	2	2	2	1	1	3	0	3	2	2	3	3	3	2	0
293	2	19	1	2	2	0	1	2	2	2	2	3	3	2	2	2	2	1	2	3	2	2	2	2	2	1	2	2	38	27	9	74	0	0	1	0	1	0	0	0	0	0	0	0	0	0	0	0	0
294	2	19	2	5	5	3	3	5	5	5	5	5	5	5	5	5	5	5	5	5	5	5	1	5	5	5	5	3	62	39	18	119	0	0	0	0	0	0	0	0	0	0	0	0	0	0	0	0	0
295	2	18	1	5	2	1	2	3	2	2	2	2	3	3	3	2	3	2	3	2	2	3	1	2	2	2	3	2	43	29	11	83	0	0	0	0	0	0	0	0	0	0	0	0	0	0	0	0	0
296	2	19	1	1	2	1	2	2	2	2	2	3	2	3	2	1	1	1	2	2	1	2	2	2	2	2	2	2	36	25	11	72	1	2	1	0	1	1	1	2	1	1	1	1	0	3	1	1	2
297	1	21	3	5	5	1	3	3	5	1	3	5	5	1	2	3	2	2	3	3	1	5	2	3	3	1	2	2	43	31	16	90	0	1	1	1	0	0	0	0	0	0	0	0	1	1	1	0	0
298	1	20	2	2	3	1	3	3	3	3	3	2	3	3	3	3	3	2	3	3	2	3	2	2	3	3	3	3	48	31	14	93	0	0	1	0	0	0	0	0	0	0	0	0	0	0	0	0	0
299	2	19	2	2	3	1	3	3	3	2	3	3	3	2	3	3	3	3	3	3	3	3	2	3	2	2	3	2	48	30	14	92	0	2	2	0	0	0	0	0	0	0	0	0	0	0	0	1	0
300	2	21	4	0	1	0	0	0	0	0	0	0	2	1	0	0	0	0	0	0	0	0	0	0	0	0	2	0	14	13	5	32	2	2	2	2	2	3	3	3	2	0	2	2	2	2	2	1	2
301	2	18	1	5	5	2	3	3	3	5	5	3	5	3	3	2	2	3	3	3	2	2	3	5	3	3	3	2	49	35	16	100	0	0	0	0	0	0	0	0	0	0	0	0	0	0	0	0	0
302	2	19	1	2	2	1	1	2	3	2	2	3	2	1	1	1	1	1	2	2	1	5	1	2	1	2	2	1	33	25	11	69	0	0	0	0	1	1	1	0	0	0	1	1	1	0	1	0	0
303	2	19	1	0	2	2	1	2	2	1	2	2	1	2	1	2	2	1	3	3	1	3	2	2	2	2	3	2	39	22	11	72	1	1	1	1	0	1	1	1	0	1	1	1	1	1	1	1	2
304	2	20	2	5	5	5	5	5	5	5	5	5	5	5	5	3	3	3	5	5	3	5	2	3	2	2	3	2	54	37	20	111	0	0	0	0	0	0	0	0	0	0	0	0	0	0	0	0	0
305	2	20	2	2	5	2	3	3	3	3	3	5	5	5	5	1	3	3	3	3	3	3	2	3	3	3	3	3	51	34	16	101	0	0	0	0	0	0	0	0	0	0	0	0	0	0	0	1	0
306	2	19	1	5	5	2	3	3	3	2	3	3	5	3	2	5	3	5	3	3	2	5	2	2	3	3	3	3	51	33	16	100	0	0	0	0	0	0	0	0	0	0	0	0	0	0	0	0	0
307	2	20	2	5	5	0	3	5	5	5	5	5	5	5	5	5	5	5	5	5	5	5	5	5	5	5	5	5	65	40	15	120	0	0	0	0	0	0	0	0	0	0	0	0	0	0	0	0	0
308	2	19	2	0	1	1	1	1	1	1	1	1	1	1	1	1	1	1	1	1	1	1	1	1	1	1	1	1	26	16	8	50	0	1	1	1	0	0	0	0	0	0	1	0	0	1	0	1	1
309	2	20	2	5	5	0	3	3	3	3	3	5	5	3	5	5	3	3	3	3	3	3	1	1	5	2	3	3	50	35	14	99	0	0	0	0	0	0	0	0	0	0	0	0	0	0	0	0	0
310	2	19	1	5	5	0	5	5	5	5	5	5	5	5	5	5	5	5	5	5	5	5	5	5	5	5	5	5	65	40	16	121	0	0	0	0	0	0	0	0	0	0	0	0	0	0	0	0	0
311	2	21	2	5	5	5	5	5	5	5	5	5	5	5	5	5	5	5	5	5	5	5	5	5	5	5	5	5	65	40	20	125	0	0	0	0	0	0	0	0	0	0	0	0	0	0	0	0	0
312	2	21	1	5	5	1	2	2	3	1	1	2	2	2	2	1	2	2	3	3	2	3	1	2	3	2	3	1	41	24	14	79	0	0	0	0	0	0	0	0	0	0	0	0	0	0	0	0	0
313	1	19	1	5	3	0	2	5	2	2	1	1	5	2	1	2	2	2	2	1	2	1	1	3	1	2	5	2	35	30	11	76	0	0	2	0	1	0	0	2	0	1	0	0	0	1	0	0	0
314	2	23	4	2	2	0	2	2	2	3	2	5	3	3	3	2	3	2	3	2	2	3	3	3	3	2	3	2	47	30	10	87	0	0	0	0	1	1	0	1	0	0	1	0	0	0	0	0	0
315	2	22	4	2	5	2	3	3	3	3	3	5	3	2	3	3	3	2	3	2	2	2	2	2	3	2	3	2	44	32	16	92	0	0	1	0	0	0	0	0	0	0	0	0	0	0	0	0	0
316	2	22	4	2	0	0	3	2	0	1	3	2	3	2	3	0	2	0	3	2	3	3	1	3	2	1	3	0	38	25	7	70	0	0	0	1	0	3	0	0	0	0	1	3	2	0	0	1	0
317	2	18	1	2	3	2	3	3	3	5	3	5	5	5	5	3	3	3	2	3	2	3	1	3	3	3	3	3	50	35	15	100	0	0	0	0	0	0	0	0	0	0	0	0	0	0	0	0	0
318	2	21	2	5	5	1	5	5	5	5	5	3	5	5	5	2	3	3	3	3	2	5	2	5	3	3	5	2	53	37	17	107	0	0	0	0	0	0	0	0	0	0	0	0	0	0	0	0	0
319	2	22	4	2	3	0	3	2	1	1	2	3	3	3	3	3	3	3	3	2	2	3	2	3	3	2	3	2	48	27	11	86	0	0	0	0	1	0	0	0	0	0	0	0	0	0	0	0	0
320	2	19	1	1	2	2	2	1	3	0	2	2	1	2	3	2	1	2	3	2	2	2	2	2	1	2	2	1	39	19	13	71	1	0	2	1	1	0	2	1	0	1	1	0	0	0	1	1	0
321	1	19	1	2	3	0	2	2	2	1	2	2	2	2	2	2	1	2	2	2	2	2	1	2	2	2	2	2	37	24	11	72	1	1	1	0	1	2	2	1	0	0	1	1	2	1	1	1	1
322	2	19	1	1	2	2	1	2	2	2	2	3	3	3	3	1	1	2	2	2	2	1	2	1	1	2	2	1	36	25	11	72	1	2	1	1	2	2	2	1	0	3	2	2	2	1	1	1	0
323	2	19	1	2	2	2	2	2	5	2	3	5	2	2	2	3	2	2	3	1	3	3	3	2	2	2	2	2	43	28	14	85	0	0	0	0	0	0	0	0	0	0	1	2	1	0	1	1	0
324	2	19	1	1	3	3	3	3	1	1	2	3	3	0	2	0	2	0	2	1	2	3	2	0	0	0	0	0	27	22	14	63	0	0	1	0	1	0	2	0	0	0	1	1	0	0	1	0	0
325	2	18	1	2	3	2	2	3	2	3	2	3	3	2	2	2	3	3	3	3	2	3	2	2	3	2	3	2	45	30	13	88	0	0	0	0	1	1	0	1	0	0	0	0	0	0	1	1	0
326	2	22	1	2	2	0	3	5	5	2	3	5	5	5	5	5	3	2	3	2	2	2	2	3	3	1	2	3	48	33	13	94	0	1	0	1	1	1	1	0	0	0	1	1	1	0	1	0	0
327	2	21	3	1	0	2	2	2	2	2	2	2	2	2	2	3	2	2	2	2	2	2	2	2	2	2	2	2	40	24	10	74	0	0	0	0	0	0	0	0	0	0	0	0	0	0	0	0	0
328	2	20	2	2	3	1	2	3	3	3	3	3	3	3	3	3	3	3	3	3	3	3	3	3	3	3	3	2	52	31	13	96	0	0	0	0	0	0	0	0	0	0	0	0	0	0	0	0	0
329	2	20	2	5	5	5	3	5	3	3	3	5	5	3	5	3	3	2	3	3	2	5	2	3	3	3	3	3	51	36	18	105	0	0	0	0	0	0	0	0	0	0	0	0	0	0	0	0	0
330	2	21	3	5	5	0	3	3	3	2	2	5	5	5	5	5	3	3	2	3	3	3	1	3	3	2	5	3	51	34	14	99	0	0	0	0	0	0	0	0	0	0	0	0	0	0	0	0	0
331	2	20	2	5	2	1	3	3	3	3	3	3	3	3	3	3	3	3	3	3	3	3	3	3	3	3	3	2	52	32	13	97	0	0	0	0	1	0	0	0	0	0	0	0	0	0	0	0	0
332	2	18	1	2	3	2	3	3	3	3	2	3	5	3	5	3	3	3	5	2	3	3	1	5	2	3	5	3	51	33	15	99	0	0	0	0	0	0	0	0	0	0	1	0	0	0	0	1	1
333	2	19	1	1	2	1	2	1	1	1	3	2	1	2	2	2	1	1	1	2	2	3	2	2	2	1	1	2	36	21	10	67	0	0	0	0	0	0	0	0	0	0	0	0	0	0	0	0	0
334	2	19	1	2	5	0	3	3	3	2	3	5	3	3	3	3	3	3	3	3	3	5	2	3	3	3	3	2	52	31	14	97	0	1	1	0	0	0	0	0	0	0	0	0	0	0	0	0	0
335	2	19	1	5	5	5	5	5	5	5	5	5	5	5	5	5	5	5	5	5	5	5	5	5	5	5	5	5	65	40	20	125	0	0	0	0	0	0	0	0	0	0	0	0	0	0	0	0	0
336	2	22	3	2	2	1	2	2	1	2	3	3	3	5	5	3	2	2	2	3	2	3	2	3	5	5	3	2	51	29	10	90	0	0	0	0	0	0	0	0	0	3	0	0	0	0	0	0	0
337	2	20	2	5	5	5	5	3	3	3	3	3	5	3	2	3	2	3	2	3	3	3	3	3	3	3	3	2	49	33	19	101	0	0	0	0	0	0	0	0	0	0	0	0	0	0	0	0	0
338	2	19	1	2	3	1	2	2	2	2	2	2	2	2	3	3	2	2	3	2	2	3	2	2	2	2	3	2	43	26	12	81	0	0	0	0	1	0	0	0	0	0	0	0	0	0	0	0	0
339	2	21	2	1	2	2	2	2	2	1	2	2	2	2	1	2	2	2	1	2	2	2	2	2	2	2	2	2	37	23	12	72	1	1	0	0	1	1	0	0	0	1	1	0	0	1	1	0	0
340	2	21	3	5	5	2	5	3	3	5	5	5	5	5	5	2	5	3	5	5	5	5	1	2	3	2	5	2	54	37	17	108	0	0	0	0	0	0	0	0	0	0	0	0	0	0	0	0	0
341	2	20	2	1	3	3	3	2	3	3	3	3	3	2	3	2	3	3	3	2	2	3	2	2	3	3	3	2	46	29	16	91	0	0	2	0	1	1	0	2	0	1	1	0	0	0	1	0	0
342	2	19	1	2	3	3	3	3	3	3	3	5	3	2	3	3	3	3	3	3	3	3	3	3	3	3	3	3	51	33	16	100	0	0	0	0	0	1	0	0	0	0	0	0	0	0	0	0	0
343	2	21	3	2	3	2	3	3	3	3	3	3	3	3	3	3	3	3	3	3	3	3	3	3	3	3	3	3	52	32	15	99	0	0	0	0	1	0	0	0	0	0	0	0	0	0	0	0	0
344	2	21	3	5	3	0	2	2	2	2	3	5	5	3	5	3	2	2	3	2	2	3	2	3	3	2	5	1	47	32	11	90	1	0	1	0	1	0	2	1	0	0	1	0	0	0	1	1	0
345	2	21	3	2	3	2	3	3	3	2	3	2	3	3	3	3	3	0	1	3	2	5	2	2	3	2	3	2	44	29	15	88	0	0	0	0	0	0	0	0	0	0	0	0	0	0	0	0	0
346	2	20	2	5	5	0	5	5	5	5	5	2	5	5	5	5	5	5	5	5	5	5	2	5	5	5	5	5	63	38	16	117	0	0	0	0	0	0	0	0	0	0	0	0	0	0	0	0	0
347	2	20	1	1	2	1	2	3	3	2	3	3	2	2	2	2	2	2	2	3	2	2	2	3	2	2	3	2	41	28	12	81	0	0	1	1	1	0	0	0	0	0	0	0	0	0	1	1	0
348	2	20	1	5	5	0	3	3	3	3	3	3	3	3	3	3	3	3	3	3	3	3	3	3	3	3	3	1	52	31	14	97	0	0	0	0	0	0	0	0	0	0	0	0	0	0	0	0	0
349	2	19	1	2	2	2	1	1	2	2	3	3	2	3	2	2	2	1	1	2	2	2	1	2	2	1	2	0	36	24	11	71	1	3	1	0	1	0	0	0	0	0	0	0	0	2	0	2	0
350	2	18	1	5	5	2	3	2	5	3	2	5	5	3	3	3	2	1	2	3	3	5	2	2	2	2	3	2	45	32	17	94	0	0	0	0	0	0	0	0	0	0	0	0	0	0	0	0	0
351	2	23	3	5	5	5	5	5	5	5	5	5	5	5	5	5	5	5	5	2	2	2	2	2	3	2	2	0	52	34	20	106	0	0	0	0	0	0	0	0	0	0	0	0	0	0	0	0	0
352	2	21	2	2	5	2	2	3	3	1	2	5	5	3	2	5	5	2	2	3	2	5	3	5	5	5	5	2	54	31	15	100	0	1	1	0	1	0	2	0	0	0	0	0	0	0	0	1	0
353	2	19	1	2	3	1	3	3	5	5	3	3	3	3	3	3	3	3	3	5	5	3	2	5	5	3	5	3	55	34	15	104	0	0	0	0	0	0	0	0	0	0	0	0	0	0	0	0	0
354	2	19	1	2	3	0	0	2	2	2	1	3	2	2	3	3	2	1	3	3	1	1	0	2	2	3	3	0	39	24	9	72	1	0	0	0	0	0	0	0	0	0	0	0	0	0	0	1	0
355	2	19	1	1	2	0	2	2	2	2	2	3	3	3	2	1	2	1	1	2	1	2	1	2	2	1	3	2	34	27	10	71	0	0	0	0	0	0	0	0	0	0	0	0	0	0	0	0	0
356	2	19	1	2	3	2	2	3	2	2	2	3	3	2	2	2	2	2	2	2	2	2	2	2	2	2	2	2	39	28	13	80	0	0	0	0	0	0	0	0	0	0	0	0	0	0	0	1	0
357	2	20	1	2	3	1	3	5	3	2	2	5	5	5	5	3	3	2	2	5	5	3	3	3	3	3	3	3	54	33	14	101	0	0	0	0	0	0	0	0	0	0	0	0	0	0	0	0	0
358	2	21	2	0	0	1	1	1	1	1	1	2	1	1	1	0	1	0	0	0	1	1	2	1	1	1	1	1	23	17	7	47	3	2	2	2	0	3	1	0	0	1	1	3	2	0	3	2	0
359	2	20	2	2	2	0	2	5	3	2	3	2	3	3	3	5	3	2	3	3	3	3	2	3	3	2	3	3	50	31	11	92	0	0	0	0	0	0	0	0	0	0	0	0	0	0	0	0	0
360	2	20	1	5	3	3	5	5	5	5	5	5	5	5	5	5	5	5	5	5	5	5	5	5	5	5	5	5	65	40	18	123	0	0	0	0	0	0	0	0	0	0	0	0	0	0	0	0	0
361	2	18	1	2	2	3	3	3	3	3	3	3	3	3	3	2	3	2	3	3	3	3	2	3	3	5	5	2	50	32	15	97	0	0	1	0	1	3	0	1	0	0	0	0	0	0	0	0	0
362	2	22	4	5	5	0	3	5	5	3	5	3	5	3	3	5	5	5	2	5	2	3	1	3	3	3	3	3	52	36	15	103	0	0	0	0	0	0	0	0	0	0	0	0	0	0	0	0	0
363	2	20	1	2	3	0	3	3	3	3	3	3	3	3	2	2	2	2	3	3	2	3	1	3	3	3	3	1	45	30	13	88	0	0	0	0	0	0	0	0	0	0	0	0	0	0	0	0	0
364	2	18	1	2	3	2	3	3	3	2	3	3	3	2	2	3	3	2	2	2	2	3	2	3	2	2	3	2	43	30	15	88	0	0	0	0	0	0	0	0	0	0	0	0	0	0	0	0	0
365	2	20	2	2	3	3	2	3	3	1	1	2	5	3	2	2	1	1	2	3	3	3	2	2	3	2	3	2	42	27	15	84	1	0	0	1	0	1	0	0	0	0	0	0	0	0	0	1	0
366	2	23	3	2	3	1	3	3	3	2	3	3	3	3	3	3	3	3	3	3	3	3	1	2	3	3	3	3	49	31	14	94	0	0	0	0	0	0	0	0	0	0	0	0	0	0	0	0	0
367	2	21	3	2	3	0	3	3	5	2	3	5	5	3	3	3	2	1	3	2	2	3	1	2	5	2	5	2	44	33	14	91	0	0	0	0	0	0	0	0	0	0	0	0	0	0	0	1	0
368	1	20	1	1	2	2	2	2	2	1	1	2	2	2	2	2	2	1	2	1	2	2	1	1	1	1	2	1	33	21	12	66	1	2	1	0	1	1	2	2	0	0	1	1	1	1	1	1	1
369	2	20	1	5	3	2	2	2	2	2	2	3	3	3	2	3	2	2	2	2	2	3	2	2	3	2	3	5	43	31	13	87	0	0	0	0	0	0	0	0	0	0	0	0	0	0	0	0	0
370	1	23	2	5	5	5	5	5	5	5	5	5	5	5	5	5	5	5	5	5	5	5	5	5	5	5	5	5	65	40	20	125	0	0	0	0	0	0	0	0	0	0	0	0	0	0	0	0	0
371	2	20	1	5	5	2	3	3	3	3	3	3	5	5	5	3	3	3	5	5	5	5	3	5	5	3	5	3	60	35	16	111	1	0	0	0	0	1	0	0	0	0	0	0	0	0	0	0	0
372	2	20	2	5	5	2	3	3	3	3	3	3	5	3	5	5	5	5	5	5	5	5	2	3	3	3	3	3	59	34	16	109	0	0	0	0	0	0	0	0	0	0	0	0	1	0	1	0	0
373	2	20	1	5	5	1	1	1	2	1	1	3	5	2	2	2	1	0	2	0	0	1	3	1	0	0	3	0	27	25	12	64	1	2	1	1	1	1	0	0	0	0	0	0	0	0	1	0	0
374	2	19	2	0	1	1	1	2	2	2	2	2	2	2	2	2	2	2	2	2	2	2	2	2	2	2	2	2	39	23	9	71	0	0	0	0	0	0	0	0	0	0	0	0	0	0	0	0	0
375	2	19	1	5	2	0	5	5	5	3	3	5	5	3	3	1	3	5	3	2	2	3	1	3	3	3	3	1	47	34	14	95	0	0	0	0	0	0	0	0	0	0	0	1	0	0	0	0	0
376	2	22	3	2	3	2	3	3	3	2	3	2	3	2	2	2	2	2	2	2	2	3	3	2	3	2	3	2	42	29	15	86	0	0	0	0	0	0	0	0	0	0	0	0	0	2	0	0	0
377	2	20	2	1	5	0	2	2	3	3	3	5	5	3	3	2	2	1	3	3	1	5	1	3	5	2	5	2	45	32	13	90	0	0	0	0	0	0	0	0	0	0	0	0	0	0	0	0	0
378	2	21	2	1	2	1	0	2	2	1	3	3	3	2	1	3	2	1	1	1	2	2	2	3	2	2	3	2	37	27	9	73	1	0	1	0	1	1	1	1	0	0	1	1	1	2	1	1	1
379	2	20	1	2	3	1	2	2	2	2	2	2	2	2	2	2	2	2	2	2	2	2	2	2	2	2	2	2	39	25	12	76	0	0	0	0	0	0	0	0	0	0	0	0	0	0	0	0	0
380	2	20	2	2	5	0	2	3	3	3	3	5	5	3	3	3	2	3	3	2	2	3	1	3	3	3	3	2	47	33	13	93	0	0	0	0	0	0	0	0	0	0	0	0	0	0	0	1	0
381	2	19	1	2	2	3	3	2	3	2	2	2	3	2	2	2	1	3	1	3	1	2	3	3	3	2	3	2	41	27	15	83	2	0	2	0	1	1	1	2	0	1	1	2	2	1	1	2	0
382	2	21	2	2	5	1	3	3	3	2	3	3	5	3	3	3	3	3	3	3	2	3	1	3	3	2	3	2	48	31	15	94	0	0	0	0	0	0	0	0	0	0	0	0	0	0	0	0	0
383	2	19	2	2	3	1	3	3	3	1	3	2	5	3	3	2	2	3	3	3	2	3	1	3	3	3	3	2	47	29	14	90	0	0	0	0	0	0	0	0	0	0	0	0	0	0	0	0	0
384	2	22	3	2	3	0	3	3	3	2	2	5	3	3	2	2	2	1	2	2	2	3	2	2	3	1	3	2	40	30	13	83	0	0	0	1	0	0	0	0	0	0	0	0	0	0	1	0	0
385	2	18	1	2	3	2	3	3	3	3	3	5	5	3	2	2	2	3	3	3	2	5	2	2	3	2	3	3	46	34	15	95	0	0	0	0	1	0	0	0	0	0	0	0	0	0	1	0	0
386	2	20	2	1	2	2	2	2	2	2	2	2	2	2	2	2	2	2	2	2	2	2	2	2	2	2	2	2	39	24	12	75	0	0	0	0	0	0	2	0	0	0	0	0	0	0	1	1	0
387	2	20	1	2	3	2	3	3	3	2	2	3	3	3	3	3	3	3	3	3	2	3	1	3	3	3	3	2	49	29	15	93	0	0	0	0	0	0	0	0	0	0	0	0	0	0	1	0	0
388	2	21	2	2	3	3	3	3	3	3	2	3	3	3	3	3	3	3	3	3	3	3	3	3	3	3	3	3	52	31	16	99	0	0	0	0	0	0	0	0	0	0	0	0	0	0	0	0	0
389	2	20	1	2	1	0	3	3	2	2	2	5	5	5	5	3	3	2	2	2	2	3	1	2	3	2	5	2	46	32	10	88	0	0	0	0	1	0	0	0	0	0	1	0	0	0	0	1	1
390	2	20	3	2	1	0	3	1	3	3	2	3	5	2	2	1	1	3	3	1	2	3	1	2	3	2	3	3	39	30	11	80	1	0	1	0	0	0	0	0	0	0	0	0	0	0	1	1	0
391	2	19	1	2	3	1	2	3	3	2	3	3	3	2	2	3	2	2	3	2	2	3	3	3	3	2	3	2	45	30	13	88	0	0	0	0	1	0	0	0	0	0	0	1	0	0	0	0	0
392	2	20	2	2	3	0	2	3	3	2	3	2	3	2	2	3	2	2	2	2	2	3	2	2	3	2	3	2	42	29	12	83	0	0	0	0	1	0	0	0	0	0	0	0	0	0	0	1	0
393	2	18	1	5	5	5	5	5	3	3	3	3	3	3	3	3	3	3	3	3	3	3	3	3	3	3	3	3	52	34	19	105	0	0	1	0	1	0	0	0	0	0	0	0	0	0	0	0	0
394	2	19	1	2	3	2	2	2	3	2	2	3	3	3	3	3	3	3	3	3	3	3	3	3	3	3	3	3	52	29	14	95	0	0	0	0	0	2	0	0	0	0	0	0	0	0	0	0	0
395	1	20	3	5	3	5	2	2	5	1	2	5	1	1	1	2	2	1	5	1	5	3	1	5	1	0	2	1	38	25	17	80	0	1	1	0	0	1	0	0	1	0	0	0	0	0	2	0	0
396	2	19	1	5	3	2	2	3	2	2	2	5	5	5	5	5	5	3	3	3	3	3	2	3	5	3	5	3	56	34	13	103	0	0	0	0	1	0	0	0	0	0	1	1	0	0	0	1	1
397	2	21	3	2	2	1	2	2	2	1	1	3	2	2	1	2	1	1	1	1	0	2	2	3	2	2	2	1	33	23	11	67	0	2	1	0	2	1	1	2	1	0	1	1	0	1	1	1	1
398	2	19	2	5	5	2	2	3	2	2	2	3	5	5	3	2	2	1	3	5	5	3	2	5	3	2	5	5	50	34	14	98	0	0	0	0	1	0	0	2	0	0	0	0	0	0	0	0	0
399	1	20	2	2	5	0	1	3	5	5	5	5	5	5	5	5	5	5	5	5	5	5	1	5	5	5	5	5	62	38	13	113	0	2	1	0	1	1	0	0	0	0	0	0	0	0	0	3	0
400	2	19	1	5	5	5	5	5	5	5	5	5	5	5	5	5	5	5	5	5	5	5	5	5	5	5	5	5	65	40	20	125	0	0	0	0	0	0	0	0	0	0	0	0	0	0	0	1	0
401	1	19	1	2	5	2	3	3	3	1	3	3	3	1	1	3	3	3	3	3	2	3	3	3	3	3	3	3	47	30	16	93	0	1	2	1	1	1	2	1	0	0	1	1	1	0	0	2	1
402	2	20	1	5	5	0	5	5	5	5	5	5	5	5	5	5	5	5	5	5	5	5	5	3	5	5	5	5	64	40	16	120	0	0	0	0	0	0	0	0	0	0	0	0	0	0	0	0	0
403	1	20	2	5	5	0	5	5	5	5	5	5	5	5	5	5	5	5	5	5	5	5	5	5	5	5	5	5	65	40	16	121	0	0	0	0	0	0	0	0	0	0	0	0	0	0	0	0	0
404	2	20	2	5	5	5	5	5	5	5	5	3	5	5	5	5	5	5	5	5	5	5	5	3	5	5	5	5	64	39	20	123	0	0	0	0	0	0	0	0	0	0	0	0	0	0	0	0	0
405	2	20	1	2	3	2	3	3	3	2	3	5	5	3	5	5	3	2	3	5	3	5	3	3	3	3	3	3	55	33	15	103	0	0	0	0	0	0	0	0	0	0	0	0	0	0	0	0	0
406	2	20	1	2	3	2	3	5	5	5	5	5	5	5	5	5	5	5	5	5	5	5	5	5	5	5	5	5	65	39	16	120	0	0	0	0	0	0	0	0	0	0	0	0	0	0	0	0	0
407	2	19	2	2	3	2	2	1	1	1	1	2	2	1	1	2	2	1	2	1	2	2	2	1	1	1	1	1	32	20	12	64	0	0	1	0	1	2	0	0	0	0	0	1	0	0	2	1	0
408	2	21	2	1	2	2	2	1	2	2	2	3	2	2	2	1	1	1	2	2	2	1	2	1	2	2	2	2	34	24	12	70	0	0	0	1	1	1	0	0	0	0	0	0	0	0	0	1	1
409	2	18	1	2	3	0	3	3	3	3	3	3	3	3	3	3	3	0	3	3	3	3	3	3	3	0	3	3	46	32	13	91	0	0	0	0	0	0	0	0	0	0	0	0	0	0	0	0	0
410	2	19	2	5	5	2	5	5	5	3	3	5	5	3	3	2	3	3	3	3	3	3	3	3	3	3	3	2	51	35	18	104	0	0	0	0	0	0	0	0	0	0	0	0	0	0	0	0	0
411	2	19	1	2	3	0	3	5	5	3	3	3	3	3	3	2	2	3	3	3	3	3	2	2	2	2	2	2	46	31	14	91	0	0	1	0	0	0	0	0	0	0	0	0	0	0	1	1	0
412	2	20	2	5	5	3	3	3	5	2	3	5	3	3	2	3	5	3	2	3	3	5	3	3	3	5	3	3	53	33	18	104	0	0	0	0	0	0	0	0	0	0	0	0	0	0	0	0	0
413	2	20	2	2	2	1	2	2	2	2	2	2	2	2	2	2	2	2	2	2	2	3	2	3	3	2	3	1	42	25	11	78	0	0	0	0	0	0	0	0	0	0	0	0	0	0	0	0	0
414	2	17	1	2	3	1	2	3	3	1	5	5	5	3	2	2	2	3	5	3	1	3	2	5	2	3	3	3	47	33	13	93	1	0	0	0	0	0	0	0	0	0	0	0	0	0	0	0	0
415	1	20	2	1	5	2	3	2	2	1	1	5	3	5	3	2	2	3	3	1	2	2	2	3	3	2	2	2	45	25	15	85	1	0	0	0	0	1	0	0	0	0	1	0	0	0	0	1	0
416	2	19	1	5	3	1	3	2	3	2	3	5	2	2	2	3	3	3	2	2	2	3	2	1	2	2	2	1	42	28	14	84	0	0	0	0	0	0	0	0	0	0	0	0	0	0	0	0	0
417	2	20	2	5	0	0	0	0	2	1	2	5	5	2	2	2	2	0	2	0	0	2	0	0	0	0	2	1	25	26	6	57	0	1	2	0	1	2	0	2	0	0	1	0	0	2	2	0	0
418	2	19	2	0	3	0	2	2	2	2	2	2	2	2	3	2	2	2	3	2	2	2	2	2	2	2	2	2	41	22	11	74	0	0	0	0	0	0	0	0	0	0	0	0	0	0	0	0	0
419	2	20	1	5	5	2	5	5	5	5	5	5	5	5	5	5	5	5	5	5	5	5	5	3	3	3	5	3	62	39	18	119	0	0	0	0	0	0	0	0	0	0	0	0	0	0	0	0	0
420	2	20	2	1	5	2	2	3	5	2	3	3	5	3	2	5	2	1	2	3	2	3	2	2	3	1	3	5	43	32	16	91	0	0	0	0	0	0	0	0	0	1	1	0	0	0	0	0	0
421	2	18	1	1	2	2	2	2	2	2	2	2	2	2	2	2	2	2	2	2	2	2	2	2	2	2	2	2	39	24	12	75	0	0	0	0	0	0	0	0	0	0	0	0	0	0	0	0	0
422	2	19	1	5	5	5	5	5	5	5	5	5	5	5	3	2	2	2	2	3	3	2	3	5	5	2	2	2	49	36	20	105	3	0	0	0	0	0	0	0	0	0	0	0	0	0	0	0	0
423	2	17	1	2	3	0	3	5	5	5	5	5	5	5	5	5	5	5	5	5	5	3	2	5	5	5	5	2	62	37	14	113	0	0	0	0	1	1	0	0	0	0	0	0	0	0	0	0	0
424	2	20	1	2	3	3	3	3	3	3	3	3	3	3	3	3	3	3	3	3	3	3	3	3	3	3	3	1	52	30	16	98	0	1	2	0	0	1	1	0	0	1	0	0	0	0	1	1	0
425	2	20	2	1	5	1	3	2	3	1	0	1	3	3	3	1	1	0	3	1	5	5	1	2	3	3	3	3	42	23	15	80	1	2	2	0	0	0	0	0	0	0	0	0	0	0	1	1	0
426	2	18	1	2	3	1	2	2	3	2	2	3	3	3	3	2	3	2	3	2	2	2	2	2	3	2	2	3	44	28	13	85	1	0	0	0	0	0	0	0	0	0	0	0	0	0	0	0	0
427	2	19	1	2	3	3	3	3	3	2	3	3	3	3	3	3	3	3	3	3	3	3	3	3	3	3	3	3	52	31	16	99	0	0	0	0	1	1	0	0	0	0	0	0	0	0	0	1	0
428	2	19	2	1	2	2	2	2	2	2	2	2	2	2	2	2	2	2	2	2	2	2	2	2	2	2	2	2	39	24	12	75	0	0	0	0	0	0	0	0	0	0	0	0	0	0	0	0	0
429	1	22	1	2	3	2	3	3	3	2	2	3	3	3	5	2	2	3	3	3	3	2	3	3	2	2	3	2	48	29	15	92	0	0	0	0	0	0	0	0	0	0	0	0	0	0	0	0	0
430	2	20	1	5	5	5	5	5	5	5	5	5	5	5	5	5	5	5	5	5	3	5	3	5	3	3	3	3	61	38	20	119	0	0	0	0	0	0	0	0	0	0	0	0	0	0	0	0	0
431	2	18	1	2	3	2	2	3	2	2	2	3	5	3	3	3	2	2	3	2	2	2	2	2	3	2	3	2	44	30	13	87	0	0	0	0	1	1	0	0	0	1	1	1	0	0	1	1	0
432	2	18	1	5	3	3	3	3	3	2	3	5	3	3	3	5	3	3	3	3	3	3	2	3	3	2	3	2	51	32	16	99	0	0	0	0	0	0	0	0	0	0	1	1	0	0	1	1	0
433	2	20	2	2	3	1	2	3	3	2	2	3	3	3	3	1	2	2	2	3	3	3	1	3	3	2	3	2	44	29	13	86	1	0	0	0	0	0	0	0	0	0	1	1	0	0	0	0	1
434	2	20	1	2	3	1	2	2	2	1	2	3	3	2	2	1	1	1	2	1	2	2	3	3	2	2	3	2	37	27	12	76	1	0	1	0	1	1	0	0	0	1	1	1	3	0	2	1	0
435	2	19	1	2	3	3	3	3	3	3	3	3	3	3	3	3	3	2	2	3	3	3	2	3	3	3	3	2	49	31	16	96	0	0	0	0	0	0	0	0	0	0	0	0	0	0	0	0	0
436	2	18	1	5	3	2	3	3	5	3	3	3	5	3	5	3	3	2	3	3	3	5	2	3	3	1	3	2	50	33	16	99	0	0	0	0	0	0	0	0	0	0	0	0	0	0	0	0	0
437	2	18	1	2	3	1	3	3	3	3	3	3	3	3	3	1	2	2	2	2	3	3	2	3	3	3	3	2	45	31	14	90	0	0	0	0	0	0	0	0	0	0	0	0	0	0	0	0	0
438	2	18	1	2	3	0	3	3	3	2	2	3	3	3	3	3	2	2	3	3	2	3	1	2	3	2	3	2	45	29	13	87	0	0	0	0	0	0	0	0	0	0	0	0	0	0	0	1	0
439	2	21	3	5	5	2	3	5	5	3	5	5	5	5	3	5	5	3	5	5	3	5	1	5	5	3	3	3	58	37	17	112	0	0	0	0	0	0	0	0	0	0	1	0	0	0	0	1	0
440	2	21	2	1	2	2	2	2	2	2	2	2	2	2	2	2	2	2	2	2	2	2	2	2	2	2	2	2	39	24	12	75	1	0	1	1	0	0	0	0	0	0	0	0	0	0	0	1	1
441	2	18	1	1	2	1	1	0	3	1	3	5	1	1	3	3	1	2	1	1	1	3	3	1	1	2	1	1	36	21	11	68	1	2	1	0	1	3	0	0	0	0	0	0	1	2	0	0	0
442	2	18	1	1	3	2	2	2	3	3	1	3	3	2	3	1	2	3	2	2	2	3	1	3	2	2	3	1	41	26	14	81	1	0	1	0	1	0	0	0	0	1	0	0	0	0	0	1	0
443	2	20	1	5	3	2	2	2	3	2	2	3	3	3	2	3	3	2	3	2	2	3	1	2	3	2	3	2	44	29	14	87	0	0	0	0	1	0	0	0	0	0	0	0	0	0	0	0	0
444	1	19	1	5	5	0	3	3	5	3	5	5	5	3	2	5	5	2	5	5	2	5	1	5	5	5	5	2	55	36	15	106	0	0	0	0	0	0	0	0	0	0	0	0	0	0	0	0	0
445	2	18	1	2	3	2	2	3	3	3	1	3	3	3	2	2	2	2	2	3	2	3	2	3	3	2	2	2	44	28	14	86	1	0	0	0	1	0	0	1	0	0	0	1	0	0	0	1	0
446	2	19	1	2	1	1	2	2	2	2	1	2	1	1	1	1	1	1	1	1	1	3	3	1	1	1	1	0	30	20	10	60	1	3	3	2	2	3	2	3	1	0	2	0	3	2	1	0	0
447	2	21	3	5	5	5	5	5	5	5	5	3	5	5	5	5	5	5	5	5	5	5	1	5	5	5	5	5	62	39	20	121	0	0	0	0	0	0	0	0	0	0	0	0	0	0	0	0	0
448	1	22	3	5	2	2	2	3	3	2	3	2	3	2	2	2	2	5	3	2	2	3	2	3	3	3	5	3	46	32	13	91	0	0	2	0	1	0	0	0	0	0	2	0	0	0	1	2	0
449	2	19	1	5	5	1	2	5	5	5	5	5	5	3	3	3	3	3	5	5	5	5	2	5	5	5	5	5	58	40	15	113	0	0	0	0	0	0	0	0	0	0	0	0	0	0	0	0	0
450	2	19	1	2	3	1	3	3	3	2	3	3	3	3	3	1	2	3	2	2	2	2	2	2	3	3	3	2	43	30	14	87	0	0	0	0	0	0	0	0	0	0	0	0	0	0	0	0	0
451	2	19	1	5	5	2	5	5	5	5	5	5	5	5	5	5	5	5	5	5	5	5	5	5	5	5	5	2	65	38	18	121	0	0	0	0	0	0	0	0	0	0	0	0	0	0	0	0	0
452	2	19	1	2	2	2	2	1	2	1	2	2	2	1	2	2	1	1	2	1	1	2	2	2	2	2	2	1	34	22	12	68	0	0	2	0	2	2	1	0	0	0	0	1	0	1	0	1	0
453	2	19	1	5	3	3	2	2	2	2	3	5	5	3	2	3	3	2	2	2	2	3	1	2	2	1	2	2	41	31	14	86	0	0	0	0	1	1	0	0	0	0	0	0	0	0	0	1	0
454	2	21	2	2	3	1	3	3	3	3	3	3	3	3	3	3	3	3	3	3	3	3	3	3	3	3	3	3	52	32	14	98	0	0	0	0	0	0	0	0	0	0	1	1	1	0	1	1	1
455	2	20	1	1	3	2	3	3	3	2	3	3	5	2	2	2	2	3	3	2	2	3	2	3	2	2	5	2	43	31	15	89	0	1	1	0	0	0	2	0	0	0	0	1	0	0	1	2	1
456	1	20	1	2	1	1	3	3	3	3	3	3	3	3	3	3	3	3	3	3	3	3	3	3	3	3	3	3	52	32	12	96	1	1	1	1	1	3	0	1	0	0	1	1	1	1	1	1	1
457	2	19	2	2	3	1	2	3	3	2	2	3	2	2	2	2	2	2	2	2	2	2	2	2	2	2	2	2	39	27	13	79	0	0	0	0	0	0	0	0	0	0	0	0	0	0	0	0	0
458	2	20	1	5	3	3	3	3	3	3	2	2	3	2	3	3	3	3	2	2	3	5	3	3	3	3	3	3	50	31	16	97	0	2	1	0	1	1	2	1	0	1	1	0	0	1	0	1	0
459	2	22	2	5	3	1	3	3	3	3	1	3	3	3	5	5	5	5	5	5	5	5	5	5	5	5	3	2	64	30	14	108	0	0	2	1	1	0	0	1	0	0	0	0	1	0	1	1	1
460	2	20	3	5	5	0	5	5	5	5	5	5	5	5	5	5	5	5	5	5	5	5	5	5	5	5	5	5	65	40	16	121	0	0	0	0	0	0	0	0	0	0	0	0	0	0	0	0	0
461	2	18	1	2	3	3	3	3	3	3	3	3	3	3	3	3	3	3	3	3	3	3	2	3	3	3	3	3	51	32	16	99	0	0	0	0	0	0	0	0	0	0	0	0	0	0	0	0	0
462	2	19	2	2	2	1	2	2	2	2	1	3	3	3	2	2	2	2	3	2	1	2	2	3	3	2	3	2	42	27	11	80	1	0	0	1	1	0	0	0	0	1	0	1	0	0	0	0	0
463	2	19	2	5	5	2	2	3	5	2	2	3	5	5	3	5	3	2	5	3	2	5	2	3	3	2	3	3	52	32	16	100	0	0	0	0	0	0	0	0	0	0	0	0	0	0	0	0	0
464	1	19	1	5	5	1	3	5	5	5	5	5	5	5	5	5	5	5	5	5	5	5	1	5	5	5	5	5	62	40	16	118	0	0	0	0	0	0	0	0	0	0	0	0	0	0	0	0	0
465	2	18	1	2	5	2	2	2	2	2	3	5	5	3	2	3	2	2	3	2	2	3	2	2	3	2	5	3	44	33	14	91	0	0	0	0	0	0	0	0	0	0	0	1	0	0	1	0	0
466	2	19	1	1	2	2	2	2	2	2	2	2	3	2	2	2	2	2	2	2	2	2	2	3	2	2	2	1	40	24	12	76	1	1	1	1	1	2	1	2	0	1	0	1	0	0	1	2	1
467	2	21	1	2	5	2	2	2	2	2	3	5	3	2	3	5	2	2	3	2	3	3	2	2	3	2	3	3	46	31	14	91	0	0	0	0	1	0	2	0	0	0	0	1	0	0	1	1	0
468	2	20	3	5	5	2	3	3	3	2	3	2	3	2	3	2	3	3	2	2	2	5	3	3	3	3	3	2	48	30	16	94	0	1	1	0	0	0	1	0	0	0	1	1	0	0	1	1	1
469	2	20	1	2	3	3	1	2	3	2	2	3	3	3	3	3	2	2	3	2	2	1	2	2	2	2	3	2	42	28	14	84	1	0	0	0	1	0	0	0	0	0	0	0	0	0	0	0	0
470	2	21	2	2	2	2	2	1	2	1	1	2	2	1	1	2	1	1	1	1	1	2	2	2	2	2	2	1	32	21	12	65	1	2	2	1	1	1	2	3	1	3	1	0	0	2	2	3	0
471	2	21	3	5	5	1	3	5	5	1	5	5	5	5	5	3	3	1	5	2	5	5	1	5	5	2	5	2	53	35	16	104	0	0	0	0	0	0	0	0	0	0	0	0	0	0	1	0	1
472	2	22	3	2	3	1	3	3	2	2	2	3	3	3	2	2	2	2	2	3	1	3	2	3	3	3	3	1	44	28	13	85	0	0	0	0	0	0	0	0	0	0	0	0	0	0	0	1	0
473	2	21	3	2	3	3	3	3	3	3	3	3	3	3	3	3	3	3	3	3	3	3	3	3	3	3	3	3	52	32	16	100	1	2	1	1	1	1	0	0	0	0	0	0	1	1	1	2	1
474	2	20	3	2	3	3	3	3	3	3	3	3	3	3	3	3	3	2	3	2	2	3	2	2	3	2	3	2	46	31	16	93	0	0	0	0	0	0	0	1	0	0	0	0	0	0	0	1	0
475	2	21	3	2	5	1	3	3	3	3	5	3	5	3	2	3	3	3	5	5	3	3	2	3	5	2	3	3	52	34	15	101	0	0	1	0	0	0	0	0	0	0	0	0	0	0	0	1	0
476	2	22	3	5	5	1	3	3	3	3	3	3	3	3	3	3	3	3	3	3	3	3	3	3	3	3	3	3	52	33	15	100	0	0	0	0	0	0	0	0	0	0	0	0	0	0	0	0	0
477	2	22	4	2	3	2	2	2	3	2	2	3	3	3	3	2	2	1	2	2	1	3	1	2	2	1	3	2	38	28	14	80	0	0	2	0	1	0	0	0	0	0	0	0	0	0	0	1	0
478	2	20	2	2	3	3	3	3	2	3	2	3	3	2	3	5	3	2	2	3	2	3	1	3	3	3	3	3	47	31	15	93	0	2	1	0	0	1	0	0	0	0	0	0	1	0	1	1	0
479	2	19	1	2	1	2	1	2	3	3	1	1	2	1	2	2	1	1	2	2	2	2	1	1	2	1	2	1	33	23	11	67	1	0	1	0	1	1	1	0	0	0	1	1	0	1	0	0	0
480	2	19	1	5	5	3	1	2	2	2	2	2	2	2	2	2	2	2	2	2	2	2	2	2	2	2	2	2	39	26	14	79	0	1	2	1	1	1	0	0	0	0	0	1	0	1	0	1	0
481	2	20	2	2	5	2	3	2	3	2	3	5	5	5	2	1	2	3	3	3	1	3	1	2	2	1	3	2	41	31	16	88	0	0	0	0	1	0	0	0	0	0	0	0	0	0	1	1	0
482	2	21	3	5	3	3	3	3	3	3	5	5	5	5	5	3	3	3	3	5	3	3	3	3	3	5	5	5	56	38	16	110	0	0	0	0	0	0	0	0	0	0	0	0	0	0	0	0	0
483	2	19	1	1	2	0	2	2	2	2	2	2	2	2	2	2	2	2	2	2	2	2	2	2	2	2	2	2	39	24	10	73	0	0	0	0	1	0	0	0	0	0	0	0	0	0	0	1	0
484	2	22	3	5	5	0	3	3	5	3	3	5	5	5	3	5	5	3	5	5	5	5	1	5	5	5	5	3	60	36	15	111	0	0	0	0	0	0	0	0	0	0	0	0	0	0	0	0	0
485	2	19	1	2	5	3	3	3	3	2	3	3	3	2	3	3	3	3	3	1	2	3	2	3	2	1	3	2	44	30	17	91	0	0	0	0	0	0	0	0	0	0	0	0	0	0	0	1	0
486	2	21	2	2	3	2	2	3	3	3	3	3	3	2	3	3	3	3	3	2	1	2	2	2	1	1	3	1	41	30	14	85	0	0	0	0	0	0	0	0	0	0	0	0	0	0	0	1	0
487	2	20	2	2	3	2	3	3	3	3	3	3	3	3	3	3	3	3	3	3	3	3	2	2	2	2	2	2	48	30	15	93	0	0	0	0	0	0	0	0	0	0	0	0	0	0	0	0	0
488	1	21	1	5	5	5	5	5	5	5	5	5	5	5	5	5	5	5	5	5	5	5	5	5	5	5	5	1	65	37	20	122	0	1	0	0	0	0	0	0	0	0	0	0	0	0	0	1	0
489	2	21	2	5	5	5	3	3	3	3	3	5	5	5	3	5	5	3	3	3	3	5	2	3	3	2	3	3	54	35	18	107	0	0	0	0	0	0	0	0	0	0	0	0	0	0	0	0	0
490	2	22	3	2	3	1	2	2	3	2	3	3	3	3	3	3	3	3	3	3	3	3	2	2	3	2	3	3	49	30	13	92	0	0	0	0	0	0	0	0	0	1	0	0	0	1	0	1	0
491	2	18	1	2	1	0	2	2	2	2	2	2	2	2	2	2	2	2	2	2	2	2	2	2	2	2	2	2	39	25	9	73	0	0	0	0	0	0	0	0	0	0	0	0	0	0	0	2	0
492	2	19	1	1	2	1	1	2	3	2	3	3	2	3	3	2	3	3	2	3	2	2	3	2	3	3	3	2	47	27	11	85	1	0	0	1	1	1	0	0	0	1	0	1	0	0	0	1	0
493	2	20	1	5	5	2	3	3	5	2	2	2	3	3	3	3	2	2	2	2	2	2	1	2	2	3	2	2	42	28	17	87	0	0	0	0	0	0	0	0	0	0	0	1	0	1	0	1	0
494	1	19	2	2	3	0	2	2	2	2	3	3	2	2	2	1	3	2	3	2	2	3	2	3	2	1	3	2	41	28	11	80	1	0	1	0	0	0	0	0	0	0	0	0	0	0	0	0	0
495	2	17	1	1	5	2	2	1	2	0	3	5	5	2	1	2	0	0	1	1	2	1	1	2	2	0	2	0	28	24	14	66	0	0	0	0	0	0	0	0	2	0	0	3	0	0	1	0	0
496	2	19	1	5	5	0	3	3	3	3	3	3	5	5	5	5	5	5	5	5	5	5	5	5	5	5	5	5	65	36	14	115	0	0	0	0	0	0	0	0	0	0	0	0	0	0	0	0	0
497	2	19	2	2	3	3	3	2	2	1	2	3	3	2	2	3	2	2	1	1	2	2	2	3	2	2	2	1	39	25	15	79	0	2	1	1	1	1	1	1	0	0	1	1	0	0	1	2	1
498	2	19	2	2	5	1	3	3	3	2	5	5	5	3	3	5	3	2	5	2	2	5	2	3	5	2	5	3	51	35	15	101	0	0	0	0	0	0	0	0	0	0	0	0	0	0	0	1	0
499	2	19	1	2	3	1	3	3	2	2	2	3	3	3	2	3	3	2	3	2	3	3	1	3	3	2	3	2	46	29	13	88	0	0	0	0	0	0	0	0	0	0	0	0	0	0	0	0	0
500	2	20	2	2	3	2	3	3	3	3	3	3	3	3	3	3	3	3	3	3	3	3	2	3	3	3	3	3	51	32	15	98	1	0	1	0	1	0	0	0	0	0	1	0	0	0	1	0	0
501	2	20	3	5	5	0	2	2	2	2	2	2	2	2	2	2	2	2	2	2	2	2	2	2	2	2	2	2	39	26	12	77	0	0	0	0	0	0	0	0	0	0	0	0	0	0	0	0	0
502	1	18	1	5	5	5	5	5	5	5	5	5	5	5	5	5	5	5	5	5	5	5	2	5	5	2	5	5	61	40	20	121	0	0	0	0	0	0	0	0	0	0	0	0	0	0	0	0	0
503	1	19	1	2	3	3	3	3	3	3	3	3	3	3	3	3	3	3	3	3	3	3	3	3	3	3	3	5	52	33	16	101	1	0	1	2	1	1	2	0	0	0	0	1	0	0	0	0	0
504	2	18	1	2	2	1	3	2	3	2	2	3	5	5	5	3	2	2	3	5	2	3	2	5	3	3	3	2	52	29	13	94	0	0	0	0	0	0	0	0	0	0	0	0	0	0	0	0	0
505	2	20	3	1	5	2	2	3	3	2	2	3	3	2	3	3	2	1	2	2	2	2	2	2	2	2	2	2	40	27	15	82	0	0	1	0	1	1	1	0	0	0	1	0	0	0	1	1	0
506	2	20	3	2	5	1	3	3	3	3	3	3	3	3	3	2	3	2	3	3	2	3	2	3	2	3	3	3	47	32	15	94	0	0	0	0	0	0	0	0	0	0	0	0	0	0	0	0	0
507	2	21	3	5	5	1	5	5	5	5	5	5	5	5	5	5	5	2	5	2	2	5	1	2	2	2	3	2	50	37	17	104	0	0	0	0	0	0	0	0	0	0	0	0	0	0	0	0	0
508	2	20	3	5	5	0	5	5	5	3	3	3	5	3	3	5	3	5	5	3	3	3	3	5	3	5	5	5	57	37	16	110	0	0	0	0	0	0	0	0	0	0	0	0	0	0	0	0	0
509	2	19	1	2	5	2	3	3	2	2	3	3	3	3	3	3	3	2	3	3	2	3	1	3	3	3	3	3	48	31	15	94	0	0	0	0	0	0	0	0	0	0	0	0	0	0	0	0	0
510	2	21	3	1	2	2	2	2	2	1	2	3	5	3	2	1	2	2	1	3	3	2	2	5	3	2	3	2	43	27	12	82	1	0	0	2	1	3	2	0	0	3	1	1	1	0	1	1	1
511	2	20	1	2	3	0	3	3	3	3	3	5	5	3	3	3	3	2	3	3	2	3	2	3	3	2	3	3	48	34	13	95	0	0	0	0	0	0	0	0	0	0	0	0	0	0	0	0	0
512	2	21	3	2	3	1	2	3	3	2	2	3	3	2	2	3	2	2	3	3	2	2	1	2	3	2	3	2	42	29	13	84	0	0	0	0	0	0	0	0	0	0	0	0	0	0	0	0	0
513	2	20	2	1	3	2	2	2	3	2	2	2	2	3	3	2	3	2	3	3	2	3	2	3	3	3	3	3	48	26	14	88	0	0	0	0	0	0	0	0	0	0	0	0	0	0	0	0	0
514	2	18	1	2	3	3	3	3	5	3	2	5	3	3	2	5	3	5	3	3	2	5	5	3	2	3	3	5	53	33	17	103	0	0	0	0	0	0	0	0	0	0	0	0	0	0	0	2	1
515	1	25	1	1	0	0	2	2	2	2	2	2	2	2	2	2	2	0	2	2	2	2	2	2	2	2	2	2	37	24	8	69	1	1	1	0	0	3	0	0	1	0	1	0	0	0	0	0	0
516	2	21	3	5	5	5	5	5	5	5	5	5	5	5	5	5	5	5	5	5	5	5	5	5	5	5	5	5	65	40	20	125	0	0	0	0	0	0	0	0	0	0	0	0	0	0	0	0	0
517	2	22	2	5	5	5	5	5	5	5	5	5	5	5	5	5	5	5	5	5	5	5	5	5	5	5	5	5	65	40	20	125	0	0	0	0	0	0	0	0	0	0	0	0	0	0	0	0	0
518	2	22	3	0	5	1	2	1	3	0	1	5	5	2	2	2	2	2	2	2	2	2	2	2	2	2	2	2	39	23	14	76	0	0	0	0	0	0	0	0	0	0	0	0	0	0	0	0	0
519	2	21	3	2	2	2	2	2	2	2	2	3	3	2	2	2	2	1	2	2	2	3	2	2	2	2	2	2	39	27	12	78	0	1	0	0	1	1	0	0	0	0	1	1	0	0	1	1	1
520	2	20	3	1	5	1	3	3	2	2	2	5	3	3	3	2	2	3	3	2	2	2	1	3	2	2	3	2	43	29	14	86	1	1	0	0	0	0	0	0	0	0	1	1	0	0	1	1	1
521	2	18	1	2	5	2	2	3	3	3	2	3	3	3	3	3	1	1	3	2	3	3	2	2	3	1	3	2	43	30	15	88	0	0	0	0	1	0	0	0	0	0	0	0	0	0	0	1	0
522	2	19	1	2	2	1	3	3	2	2	2	5	3	3	3	3	3	2	3	2	2	3	1	3	3	2	3	3	46	31	12	89	0	0	0	0	0	0	0	0	0	0	0	0	0	0	0	0	0
523	2	21	3	1	3	1	3	3	3	3	2	2	3	3	5	3	2	2	5	3	2	2	2	2	3	3	3	3	48	29	14	91	1	2	2	0	1	0	2	0	0	0	1	1	1	0	0	1	0
524	2	20	1	5	5	1	2	2	3	1	2	3	2	2	3	3	2	1	2	2	2	2	2	1	2	2	2	2	39	26	14	79	0	0	0	0	0	0	2	0	0	0	0	0	0	0	0	0	0
525	2	18	1	5	5	0	3	3	3	3	3	5	3	3	3	3	3	1	3	2	3	3	1	5	3	2	3	2	47	33	14	94	0	0	0	0	1	0	0	2	0	0	1	0	0	0	0	1	0
526	2	20	3	5	5	2	3	3	3	2	3	5	3	2	1	1	2	1	2	1	1	3	1	2	1	1	2	2	32	31	16	79	0	0	0	0	0	0	0	0	0	0	1	1	0	0	1	1	0
527	2	21	3	2	3	2	2	2	3	2	3	3	3	2	2	2	2	2	2	2	2	2	2	2	2	2	2	2	39	28	14	81	0	0	1	0	0	0	0	0	0	0	0	0	0	0	0	1	0
528	2	19	2	2	3	0	2	2	2	3	3	3	3	2	3	3	2	1	2	2	3	2	1	2	3	2	2	1	41	28	11	80	0	0	0	0	0	0	0	0	0	0	0	0	0	0	0	0	0
529	2	19	2	1	2	2	2	2	2	2	2	2	2	2	2	2	2	2	2	2	2	2	2	2	2	2	2	2	39	24	12	75	1	1	1	2	1	1	0	1	0	1	1	1	1	0	2	1	1
530	2	19	2	5	5	0	3	3	3	3	3	3	3	3	2	1	3	1	2	2	2	2	1	2	2	2	2	2	38	31	14	83	0	0	0	0	0	0	0	0	0	0	0	0	0	0	0	0	0
531	2	24	3	2	0	1	2	2	2	2	2	2	5	2	2	2	2	1	2	1	2	2	2	2	2	2	2	2	37	27	9	73	1	0	0	0	0	0	0	0	0	0	1	0	0	0	1	0	0
532	2	22	3	1	5	1	1	2	3	2	2	3	2	2	2	2	2	3	2	3	2	3	2	2	2	2	2	3	42	26	13	81	0	0	0	0	0	1	0	0	0	0	1	0	0	0	0	1	1
533	2	21	3	5	5	0	5	5	5	3	5	5	5	5	5	5	5	5	5	5	3	5	0	5	5	5	5	5	60	39	16	115	0	0	0	0	0	0	0	0	0	0	0	0	0	0	0	0	0
534	2	18	1	2	3	0	2	3	3	1	2	5	3	3	3	3	3	2	1	3	3	3	3	3	3	3	2	2	49	28	12	89	1	1	2	1	1	1	2	0	1	3	1	1	2	0	1	2	1
535	2	18	1	2	2	2	1	2	3	3	2	2	2	2	3	3	1	3	3	2	3	3	3	2	2	2	2	2	45	26	12	83	1	0	0	1	1	1	1	1	1	0	0	0	0	0	0	1	0
536	2	19	1	5	5	5	5	5	5	5	5	5	5	5	5	5	5	5	5	5	5	5	5	5	5	5	5	5	65	40	20	125	0	0	0	0	1	0	0	0	0	0	0	0	0	0	0	0	0
537	2	20	2	5	3	0	3	5	3	2	3	2	2	3	2	3	3	2	2	5	5	5	1	5	5	5	3	2	53	30	13	96	0	0	0	0	0	0	0	0	0	0	0	0	0	0	0	1	0
538	2	19	1	2	2	2	3	3	3	3	3	3	3	3	2	2	2	2	3	2	2	3	3	3	3	3	3	3	46	32	14	92	1	0	0	0	1	1	0	1	0	0	1	1	0	0	1	1	0
539	2	21	3	5	3	1	3	3	3	2	3	3	3	3	3	3	3	1	3	3	2	2	1	3	2	3	3	2	45	31	14	90	0	0	0	0	0	0	0	0	0	0	0	0	0	0	0	0	0
540	2	20	3	2	5	2	2	2	2	1	2	3	1	2	2	1	1	1	2	2	1	3	1	2	2	1	2	1	34	23	14	71	0	0	1	0	0	3	2	0	0	0	0	0	3	0	0	1	0
541	2	21	3	5	5	5	5	5	5	5	5	5	5	5	5	5	5	5	5	5	5	5	5	5	5	5	5	5	65	40	20	125	0	0	0	0	0	0	0	0	0	0	0	0	0	0	0	0	0
542	2	20	3	0	3	1	2	2	2	1	2	2	2	2	2	1	1	1	2	1	2	2	1	2	2	1	2	1	33	21	12	66	1	0	1	0	1	3	0	2	0	3	0	0	3	0	0	0	0
543	2	19	2	5	5	3	3	5	2	2	5	5	2	2	3	3	3	5	5	2	3	5	2	3	3	5	2	1	53	31	16	100	1	1	0	0	0	0	0	0	0	0	0	0	0	0	0	0	0
544	2	20	3	5	5	5	3	3	5	3	3	5	2	2	2	3	3	1	2	1	1	3	3	2	2	2	3	1	40	31	19	90	0	1	2	0	1	1	1	1	0	0	0	1	0	1	1	0	0
545	2	22	3	5	5	2	5	5	5	5	5	5	5	3	3	5	5	3	3	3	2	2	1	3	3	3	3	2	50	37	18	105	0	0	0	0	0	0	0	0	0	0	0	0	0	0	1	0	0
546	2	20	2	0	5	1	1	2	0	0	0	1	1	1	0	2	0	0	0	0	2	1	3	3	1	1	0	1	27	14	10	51	3	3	1	0	1	3	3	3	0	3	2	0	3	0	1	2	3
547	2	22	3	2	5	2	2	2	3	2	3	5	3	2	1	2	2	3	1	2	2	2	2	3	3	3	2	2	41	29	15	85	2	1	2	1	1	2	2	0	0	0	1	0	0	2	1	0	0
548	2	21	3	5	5	0	3	2	5	2	2	5	5	3	3	3	3	5	5	3	5	5	2	3	3	2	3	2	54	31	15	100	1	0	0	0	0	0	0	0	0	0	0	0	0	0	0	1	0
549	2	22	3	2	2	2	3	3	3	3	3	3	3	3	5	3	3	3	3	3	3	3	2	3	3	2	3	2	51	31	14	96	0	0	0	0	0	0	0	0	0	0	0	0	0	0	0	0	0
550	2	21	2	2	2	1	3	2	2	2	2	2	3	2	2	2	2	2	2	3	3	2	2	2	2	2	2	1	41	25	12	78	1	0	2	0	1	1	0	0	0	0	0	0	0	0	0	1	0
551	2	20	2	2	3	2	2	3	3	3	3	3	3	2	3	3	3	2	3	2	2	3	2	2	2	2	3	2	44	31	14	89	0	0	0	0	0	1	0	0	0	1	1	1	0	0	0	1	0
552	2	19	2	2	3	2	3	2	3	2	3	5	3	2	3	2	2	1	3	2	1	3	2	2	2	3	3	2	41	30	15	86	0	0	0	0	1	0	0	1	0	0	0	0	0	0	0	0	0
553	2	21	3	2	3	2	2	2	3	2	2	2	3	3	3	3	3	3	3	3	3	3	3	3	3	3	3	3	52	28	14	94	0	1	0	0	1	0	0	0	0	0	0	0	0	0	0	0	0
554	2	21	3	2	3	1	3	3	3	2	2	3	3	3	3	3	3	2	2	2	3	3	2	2	2	2	2	2	45	28	14	87	0	0	0	0	0	0	0	0	0	0	0	0	0	0	0	0	0
555	2	21	3	0	3	2	2	2	2	2	2	2	2	2	3	2	2	2	3	2	2	2	2	1	2	2	1	2	40	22	13	75	0	0	0	0	0	0	0	1	0	0	0	0	0	0	0	0	0
556	2	21	3	5	5	1	3	3	3	3	3	3	5	5	3	3	3	3	3	3	3	3	3	3	3	3	3	3	53	34	15	102	0	0	0	0	0	0	0	0	0	0	0	1	0	0	0	0	0
557	2	19	2	1	2	0	1	2	3	2	1	3	3	2	2	3	2	3	2	2	2	2	1	2	1	3	2	1	40	24	10	74	1	0	0	0	1	0	0	1	0	0	1	0	0	0	1	1	0
558	2	20	2	2	3	2	2	2	2	1	3	2	2	2	2	2	2	2	2	2	2	3	2	2	2	1	2	2	39	25	13	77	0	1	1	0	0	0	0	1	0	0	1	3	0	1	1	0	0
559	2	20	3	5	3	0	5	3	3	3	5	5	5	5	5	5	3	3	5	5	3	3	1	5	3	5	5	2	57	36	14	107	0	0	0	0	0	1	0	0	0	0	0	0	0	0	0	0	0
560	2	20	1	1	3	1	2	2	2	2	2	3	2	3	3	3	2	2	3	2	2	3	2	2	3	2	2	2	45	25	12	82	1	0	0	0	1	1	0	2	0	0	1	1	1	0	0	1	0
561	1	21	3	1	2	2	2	2	2	2	2	2	2	2	2	2	2	2	2	2	2	2	2	2	2	2	2	2	39	24	12	75	1	2	1	2	1	1	0	1	1	1	1	2	1	0	1	1	0
562	2	19	1	5	5	5	5	5	5	3	5	5	3	3	5	5	5	5	5	5	5	5	5	5	5	3	5	3	63	37	20	120	0	0	0	0	1	0	0	0	0	0	0	0	0	0	0	0	0
563	2	20	3	2	3	3	2	3	2	1	3	5	2	2	1	1	1	1	1	2	2	1	2	2	2	1	3	2	32	29	14	75	0	0	0	0	0	0	0	0	0	0	0	0	0	0	0	0	0
564	1	23	3	5	3	3	3	3	3	2	3	3	3	3	3	3	3	2	3	3	3	3	2	2	3	3	3	3	49	32	16	97	1	0	0	0	1	0	0	0	0	0	0	0	0	0	0	0	0
565	2	20	3	5	5	2	3	3	3	3	3	5	5	3	3	3	3	2	3	3	2	3	1	3	3	3	3	2	48	34	16	98	0	0	0	0	0	0	0	0	0	0	0	0	0	0	0	0	0
566	1	20	2	2	3	1	3	5	2	2	3	5	3	3	3	2	3	1	2	3	2	5	1	2	2	2	1	1	43	29	13	85	0	0	0	0	1	0	0	0	0	0	1	0	1	0	1	0	1
567	2	21	2	1	3	2	2	3	3	2	2	3	3	3	3	3	2	2	2	2	2	2	2	1	3	1	3	3	41	29	14	84	0	0	0	0	0	0	0	0	0	0	0	0	0	0	0	0	0
568	2	20	3	5	5	1	3	3	3	2	3	3	3	3	3	3	3	3	3	3	3	3	3	3	3	3	3	3	52	32	15	99	0	0	0	0	0	0	0	0	0	0	0	0	0	0	0	0	0
569	2	19	3	2	3	2	3	3	3	3	3	3	3	3	3	3	3	3	3	3	3	3	1	3	3	3	3	1	50	30	15	95	0	0	0	0	1	0	0	0	0	0	0	0	0	0	0	0	0
570	2	20	2	0	3	0	2	5	5	5	5	3	2	2	2	2	2	2	3	2	2	2	2	2	2	2	2	2	40	29	13	82	0	0	0	0	0	0	0	0	0	0	0	0	0	0	0	0	0
571	2	21	3	5	5	2	2	2	2	2	3	3	3	2	3	2	2	1	3	2	2	3	2	2	2	2	3	1	41	29	14	84	0	0	0	0	0	0	0	1	0	0	0	0	0	0	0	0	0
572	2	19	2	5	3	2	2	2	5	2	3	5	5	5	5	3	5	2	5	2	3	5	5	5	5	2	2	3	57	32	15	104	0	1	0	0	1	0	0	0	0	0	0	0	1	0	0	1	1
573	2	20	3	5	5	1	3	3	2	3	3	2	5	3	5	3	5	2	5	5	2	5	1	3	3	3	5	3	53	34	14	101	0	0	0	1	1	0	0	1	0	0	0	0	0	0	0	1	0
574	2	21	2	5	5	0	3	3	5	5	5	5	5	5	5	5	5	3	5	5	1	5	2	3	2	0	3	5	52	38	15	105	0	0	0	0	0	0	0	0	0	0	0	0	0	0	0	1	0
575	2	21	3	2	2	1	2	3	3	3	3	3	3	3	3	3	3	3	3	3	3	3	3	3	3	3	3	3	52	32	12	96	0	0	0	0	0	0	0	0	0	0	0	1	0	0	0	0	0
576	2	20	2	5	5	1	3	3	3	3	3	5	5	5	5	5	5	5	5	5	5	5	2	5	5	5	5	5	63	37	15	115	0	0	0	0	0	0	0	0	0	0	0	0	0	0	0	0	0
577	2	19	2	5	5	1	3	2	3	2	2	5	3	3	2	2	3	1	2	2	3	2	2	3	1	2	2	1	41	28	15	84	0	2	1	0	1	1	2	1	0	0	1	0	1	0	0	1	1
578	2	20	3	5	3	1	2	3	3	3	3	3	5	3	3	3	3	3	3	3	3	3	2	3	2	3	3	3	50	34	13	97	0	1	0	0	0	0	0	0	0	0	0	0	0	0	0	1	0
579	2	20	2	5	5	2	5	3	3	3	3	5	5	5	5	5	5	3	5	3	1	5	5	5	3	3	5	2	58	35	17	110	0	0	0	0	1	0	0	0	0	0	0	0	0	0	0	1	0
580	2	22	3	5	5	2	3	2	3	2	2	5	5	3	2	3	3	2	3	2	1	3	1	3	3	3	5	3	45	33	16	94	0	0	0	1	0	1	0	0	0	0	0	1	0	0	1	1	0
581	2	21	2	1	2	2	2	2	2	2	2	3	3	2	2	2	3	3	2	3	2	2	2	3	3	2	3	2	44	27	12	83	0	0	0	0	1	1	0	0	0	1	0	1	1	0	0	0	0
582	2	20	3	2	5	1	3	3	3	2	3	3	3	3	3	5	2	2	2	2	2	2	1	3	2	2	3	2	43	30	15	88	1	0	0	3	1	0	0	1	0	0	0	0	0	0	1	1	0
583	2	21	3	2	2	1	2	3	3	2	3	3	2	2	1	2	2	1	2	1	2	3	1	1	2	1	2	2	34	28	12	74	0	0	0	0	0	0	0	0	0	0	0	0	0	0	0	0	0
584	2	20	2	5	5	1	5	5	5	5	5	2	5	3	3	3	3	3	3	5	5	5	5	5	5	5	5	5	59	38	17	114	0	0	0	0	0	0	0	0	0	0	0	0	0	0	0	0	0
585	2	21	2	1	2	1	2	1	1	1	1	3	3	2	3	1	2	0	1	1	1	2	3	3	2	2	2	2	36	23	10	69	0	0	0	0	0	0	0	0	0	0	0	0	0	0	0	0	0
586	2	21	3	2	5	3	5	5	5	5	5	5	5	5	5	5	5	5	5	5	5	5	1	3	5	3	5	3	60	38	19	117	0	0	0	0	0	0	0	0	0	0	0	0	0	0	0	0	0
587	2	20	2	1	5	0	1	2	2	2	1	3	3	2	2	2	2	2	2	2	2	2	2	2	2	1	3	1	38	25	11	74	0	0	0	0	0	0	0	0	0	0	0	0	0	0	0	0	0
588	2	21	2	2	3	1	3	3	3	3	3	3	3	3	3	3	1	1	1	1	1	3	1	2	2	2	2	2	37	30	14	81	0	0	0	0	0	0	0	0	0	0	0	0	0	0	1	1	0
589	2	19	2	1	2	1	2	2	2	2	1	2	2	3	2	2	2	2	2	2	2	2	2	2	2	2	2	2	40	23	11	74	0	0	0	1	0	0	0	0	0	0	1	1	1	0	0	0	0
590	2	21	3	1	2	0	1	2	1	2	1	2	2	1	2	1	1	1	1	1	1	2	2	2	1	1	2	1	30	22	8	60	1	0	0	0	0	0	1	0	0	1	0	0	0	1	0	1	0
591	2	21	3	2	3	3	3	3	3	3	3	3	3	3	3	3	3	3	3	3	3	3	3	3	3	3	3	3	52	32	16	100	0	0	0	0	0	0	0	0	0	0	0	0	0	0	0	0	0
592	2	20	2	5	5	5	5	5	5	3	3	5	3	5	3	3	3	2	5	3	5	3	2	3	3	2	3	3	52	35	20	107	0	0	0	0	0	0	0	0	0	0	0	0	0	0	0	0	0
593	2	20	3	1	3	0	3	2	3	3	2	2	2	2	2	2	2	2	2	2	2	3	2	2	2	2	2	2	40	25	13	78	0	0	0	0	1	0	0	0	0	1	0	0	0	0	0	0	0
594	2	20	2	2	3	3	3	3	5	5	3	3	5	5	3	3	3	3	5	5	2	3	2	2	2	2	3	2	50	33	17	100	0	0	0	0	0	0	0	0	0	1	1	0	0	0	1	0	1
595	2	20	2	5	5	3	3	5	5	5	5	3	3	5	3	3	3	2	3	3	2	5	2	3	5	3	3	5	52	37	18	107	0	0	0	0	0	0	0	0	0	0	0	0	0	0	0	0	0
596	2	19	2	1	1	5	2	2	2	2	2	2	2	2	2	2	2	2	3	5	2	2	2	2	1	2	5	5	41	28	13	82	0	0	0	0	0	0	0	0	0	0	0	0	0	0	0	1	0
597	2	21	2	1	1	0	1	3	2	1	1	5	3	3	3	3	1	1	3	3	3	3	3	3	3	3	3	3	48	28	8	84	1	2	0	0	0	0	2	0	0	0	1	1	0	0	1	1	1
598	2	21	3	2	3	2	5	5	5	5	2	5	2	3	3	5	2	2	3	2	2	2	0	3	3	2	2	2	44	31	17	92	0	0	0	0	0	0	0	0	0	0	0	0	0	0	0	1	0
599	2	20	2	5	5	0	3	2	2	1	2	5	3	2	2	2	2	3	2	2	1	2	2	2	2	2	2	2	39	28	13	80	1	1	1	1	2	1	1	1	0	1	0	0	0	2	1	1	0
600	1	20	1	5	5	5	5	5	5	5	5	5	5	5	5	5	5	5	5	5	5	5	5	5	5	5	5	5	65	40	20	125	0	0	0	0	0	0	0	0	0	0	0	0	0	0	0	0	0
601	2	22	2	5	5	5	3	3	3	3	3	3	3	3	2	3	3	2	3	3	2	3	2	3	3	3	3	3	48	33	18	99	0	0	0	0	0	0	0	0	0	0	0	0	0	0	0	0	0
602	2	18	1	5	5	3	3	5	3	3	3	3	3	3	3	3	2	2	3	3	2	5	2	5	3	3	3	3	50	34	17	101	0	0	0	0	0	0	0	0	0	0	0	0	0	0	0	0	0
603	2	21	3	5	3	2	2	1	3	2	3	3	3	3	3	1	2	1	3	3	2	3	3	1	1	2	1	1	41	26	14	81	0	0	0	0	1	1	1	0	0	0	0	0	1	0	0	0	0
604	2	20	2	2	3	0	1	3	3	2	2	3	3	3	3	3	3	1	3	2	2	2	2	2	2	2	2	2	43	28	11	82	0	0	0	0	0	0	0	0	0	0	0	0	0	0	0	0	0
605	2	21	3	5	3	3	3	3	3	3	3	3	3	3	3	3	3	2	2	2	2	5	2	2	2	1	3	3	44	33	16	93	0	0	0	0	1	0	0	0	0	0	0	1	1	0	0	0	0
606	2	20	1	2	3	3	3	2	3	3	3	3	3	3	3	3	3	3	3	3	3	3	3	2	3	2	3	2	50	30	16	96	0	0	0	0	0	0	0	0	0	0	0	0	0	0	0	0	0
607	2	21	3	2	3	2	3	3	3	3	3	3	3	3	3	5	3	3	3	3	3	3	2	3	3	3	3	3	52	32	15	99	0	0	0	0	0	0	0	0	0	0	0	0	0	0	0	0	0
608	2	22	3	2	3	1	3	3	3	2	3	3	3	3	1	3	3	1	2	2	2	2	2	2	2	2	2	2	40	29	14	83	0	0	0	0	0	0	0	0	0	0	0	0	0	0	0	0	0
609	2	22	3	1	1	1	1	2	2	2	2	2	2	2	3	2	2	2	3	3	2	2	1	3	2	2	3	2	42	25	9	76	0	0	0	2	0	0	0	2	0	0	1	1	0	0	1	1	1
610	2	21	3	5	5	0	2	5	5	2	3	5	5	2	1	5	3	1	3	5	5	2	0	5	5	2	5	3	47	36	14	97	0	0	0	0	0	0	0	0	0	0	0	0	0	0	0	0	0
611	2	21	3	5	3	1	1	2	2	1	2	5	5	1	2	3	2	1	2	2	2	2	1	2	2	1	3	2	36	30	11	77	0	0	0	0	0	0	0	0	0	0	0	0	0	0	1	0	0
612	2	19	2	5	2	0	2	2	2	2	2	2	2	2	2	2	2	2	2	2	2	2	2	2	2	2	2	2	39	26	10	75	0	0	0	0	0	0	0	0	0	0	0	0	0	0	0	1	0
613	2	21	2	5	5	0	2	5	5	0	5	5	5	5	5	5	0	5	5	5	5	2	2	2	5	5	5	5	55	36	14	105	0	0	0	0	0	0	0	0	0	0	0	0	0	0	0	0	0
614	2	22	3	1	2	2	2	2	2	2	2	2	2	2	2	2	2	2	2	1	1	1	1	1	1	1	1	1	32	22	12	66	1	2	1	1	1	1	1	1	0	1	1	1	1	1	1	1	1
615	2	20	2	1	2	2	2	2	2	2	2	2	2	2	2	2	2	2	2	2	2	2	2	2	2	2	2	2	39	24	12	75	0	2	1	0	1	1	0	0	0	0	0	0	0	0	1	1	0
616	1	21	3	2	3	2	2	3	3	2	2	2	2	2	1	2	2	1	3	2	2	3	2	2	2	1	2	2	38	26	14	78	0	1	0	0	1	0	0	0	0	0	0	0	0	0	1	0	0
617	2	22	3	2	5	1	3	3	5	3	3	5	3	3	3	3	3	2	3	2	3	3	3	3	3	2	3	2	49	32	16	97	0	0	0	0	0	0	0	0	0	0	0	0	0	0	0	0	0
618	2	21	3	2	3	1	3	3	3	2	3	3	3	3	3	3	3	3	3	3	3	3	3	3	3	2	3	3	51	31	14	96	0	0	0	0	0	0	0	0	0	0	0	0	0	0	0	1	0
619	1	20	3	1	3	2	3	2	3	2	3	5	3	3	2	3	3	3	3	2	3	3	2	2	3	2	3	2	47	29	15	91	0	1	1	1	1	1	1	0	0	0	1	1	1	1	1	1	1
620	2	19	2	2	3	2	2	3	2	2	2	2	3	3	2	3	2	1	1	2	2	3	2	3	3	2	2	2	42	27	13	82	0	0	0	0	0	0	0	0	0	0	0	0	0	0	1	1	0
621	1	20	2	5	5	3	3	5	3	2	3	3	5	3	3	5	3	2	3	3	2	3	2	3	3	2	5	2	49	34	17	100	0	0	0	0	1	0	0	0	0	0	0	0	0	0	0	0	0
622	2	20	3	2	3	1	1	1	1	1	2	2	1	1	1	1	1	0	1	0	1	1	1	2	1	1	1	0	25	19	10	54	1	2	2	0	1	0	2	2	1	0	1	1	1	1	1	1	1
623	2	20	3	5	5	1	3	3	3	2	3	3	2	2	2	2	3	2	2	3	2	3	2	2	3	3	2	2	44	29	15	88	0	0	0	0	0	1	0	0	0	0	0	0	0	0	0	0	0
624	1	19	1	0	1	0	0	1	1	2	2	0	2	0	1	2	2	1	1	1	3	3	2	5	0	1	2	2	34	20	6	60	1	2	1	2	1	3	2	0	1	0	0	2	0	0	1	1	0
625	2	21	3	5	5	5	5	5	5	5	5	5	5	5	5	5	5	5	5	5	5	5	5	5	5	5	5	5	65	40	20	125	0	0	0	0	0	0	0	0	0	0	0	0	0	0	0	0	0
626	2	21	3	5	5	5	5	5	5	5	5	5	5	5	5	5	5	5	5	5	5	5	5	5	5	5	5	5	65	40	20	125	0	0	0	0	0	0	0	0	1	0	0	0	0	0	0	0	0
627	2	21	3	2	1	3	2	2	2	1	1	5	2	2	1	5	1	3	0	1	2	1	2	3	2	1	2	0	36	23	12	71	1	1	2	0	1	3	2	0	0	2	2	0	0	0	2	3	3
628	2	20	2	2	3	1	2	3	3	3	2	3	3	3	3	3	3	3	3	2	2	2	1	2	2	2	3	2	44	30	13	87	0	0	0	0	0	0	0	0	0	0	0	0	0	0	0	0	0
629	2	21	3	5	5	0	5	5	5	3	3	3	5	3	3	5	5	2	3	3	3	3	2	5	5	3	3	2	54	34	16	104	0	0	0	0	1	0	0	0	0	0	0	0	0	0	0	0	0
630	2	23	4	5	5	5	5	5	5	5	5	3	2	3	3	5	2	2	2	3	5	5	1	5	5	3	5	5	52	37	20	109	0	0	0	0	0	0	0	0	0	0	0	0	0	0	0	0	0
631	2	19	1	5	5	5	5	3	5	3	3	5	5	3	2	5	5	5	5	5	5	5	3	2	3	3	5	5	57	37	20	114	0	0	0	0	0	0	0	0	0	0	0	0	0	0	0	0	0
632	2	20	1	5	5	2	5	3	3	3	3	3	3	3	3	3	3	3	3	3	3	3	3	3	3	3	3	3	52	33	17	102	0	0	0	0	0	0	0	0	0	0	0	0	0	0	0	0	0
633	1	22	3	1	1	0	2	2	2	2	2	2	2	2	2	2	2	2	2	2	2	2	2	2	2	2	2	2	39	24	9	72	1	0	1	0	1	1	0	0	0	0	0	0	1	0	1	1	1
634	2	21	2	5	5	5	5	5	5	5	5	5	5	5	5	5	5	5	5	5	5	5	5	5	5	5	5	5	65	40	20	125	1	1	2	0	2	2	3	2	0	3	1	1	3	2	1	3	1
635	2	20	2	1	3	3	2	2	2	2	2	2	3	3	3	3	3	2	3	2	2	2	2	3	3	3	3	2	47	26	14	87	2	2	1	0	1	1	2	0	0	0	0	0	0	0	0	0	0
636	2	20	3	2	3	3	3	3	3	3	3	3	3	3	3	3	3	3	3	3	3	3	3	3	3	3	3	3	52	32	16	100	0	0	0	0	0	0	0	0	0	0	0	0	0	0	0	0	0
637	2	21	3	2	5	1	2	2	3	1	2	5	3	3	3	3	2	2	3	1	1	2	1	2	2	3	3	3	41	29	14	84	1	0	0	0	1	0	0	2	1	0	0	0	0	0	1	1	0
638	2	21	3	5	5	2	5	5	5	5	5	5	5	5	5	5	5	2	5	2	2	3	2	2	3	1	2	2	50	36	18	104	0	0	0	0	0	0	0	0	0	0	0	0	0	0	0	0	0
639	2	20	2	5	2	0	2	3	2	1	1	0	5	5	0	0	1	1	2	1	1	2	0	0	0	2	2	1	27	24	10	61	0	0	0	0	0	0	0	0	0	0	0	0	0	0	0	0	0
640	2	18	2	1	2	0	2	3	3	2	2	3	3	3	3	3	2	3	1	1	1	3	2	3	3	2	3	2	43	28	11	82	0	0	0	1	1	0	0	0	0	0	1	0	0	0	0	0	0
641	2	19	1	5	5	2	2	2	2	2	2	2	2	2	2	2	2	2	2	2	2	2	2	2	2	2	2	2	39	26	14	79	0	0	0	0	0	0	0	0	0	0	0	0	0	0	0	0	0
642	2	20	3	2	3	1	2	2	2	2	2	2	2	2	2	2	2	2	2	2	2	2	3	3	2	2	2	2	41	25	12	78	0	0	0	0	0	0	0	0	0	0	0	0	0	0	0	0	0
643	2	20	1	2	3	1	2	2	2	2	2	2	2	2	1	2	2	2	2	2	2	2	2	2	2	1	2	2	37	25	12	74	0	0	0	0	0	0	0	0	0	0	0	0	0	0	0	0	0
644	2	20	2	5	3	1	3	3	5	2	2	3	5	3	3	5	5	2	3	2	2	3	2	3	3	3	3	2	50	31	15	96	0	0	0	0	0	0	0	0	0	0	0	0	0	0	0	1	0
645	2	20	2	2	2	1	2	2	3	3	2	2	2	2	2	2	2	1	2	2	1	2	2	2	3	2	3	2	38	27	12	77	0	0	0	0	0	0	0	0	0	0	1	1	1	1	1	1	0
646	2	20	2	2	3	2	3	1	1	1	1	1	2	1	1	1	1	1	1	1	1	1	2	2	1	1	1	1	28	19	13	60	0	2	1	2	0	0	0	0	0	0	1	0	0	0	1	1	0
647	1	21	3	2	3	3	3	3	3	3	3	3	3	3	3	3	3	3	3	3	3	3	3	3	3	3	3	3	52	32	16	100	0	0	0	0	0	0	0	0	0	0	0	0	0	0	0	0	0
648	2	21	3	5	3	1	3	3	3	3	3	3	3	3	3	3	3	2	3	3	2	3	1	3	3	3	3	2	48	32	14	94	0	0	0	0	0	0	0	0	0	0	0	0	0	0	0	0	0
649	2	20	3	1	3	0	3	3	3	3	3	3	5	3	3	3	2	2	3	2	2	5	2	3	3	3	5	3	48	33	13	94	0	0	0	0	1	0	0	0	0	0	1	0	0	0	0	1	0
650	2	22	3	5	1	2	3	3	3	2	3	3	5	3	2	1	2	3	2	2	3	3	2	3	3	3	3	3	45	33	13	91	0	0	0	0	0	0	0	0	0	0	1	1	0	0	0	1	0
651	2	20	2	1	2	0	2	2	3	2	2	2	2	2	2	1	3	3	3	3	3	3	3	3	3	3	3	3	48	26	11	85	1	1	0	1	1	0	1	0	0	2	1	1	1	0	1	0	0
652	2	20	3	5	3	1	3	3	3	3	1	3	5	3	2	3	3	3	3	5	3	3	1	3	3	3	5	3	50	33	14	97	0	0	0	0	0	0	0	0	0	0	0	0	0	0	0	0	0
653	2	20	1	2	2	1	2	3	2	1	3	3	3	2	1	2	2	2	3	2	2	3	2	1	3	2	2	2	40	28	11	79	0	0	0	0	0	0	0	0	0	0	0	0	0	0	0	0	0
654	2	23	4	5	5	2	5	5	5	5	5	5	5	5	5	5	5	5	5	5	5	5	5	5	5	5	5	5	65	40	18	123	0	0	0	0	0	0	0	0	0	0	0	0	0	0	0	0	0
655	2	20	1	1	1	1	1	1	2	1	1	1	2	1	1	0	1	0	0	0	3	0	1	2	0	3	3	1	25	20	9	54	1	1	2	1	1	0	2	2	1	3	2	1	1	2	2	1	0
656	2	20	3	2	3	1	5	5	5	5	3	3	5	5	5	5	5	2	3	3	2	5	2	5	5	5	5	5	57	37	16	110	0	0	0	0	0	0	0	0	0	0	0	0	0	0	0	0	0
657	2	19	2	2	2	0	3	5	5	3	3	3	2	2	2	3	2	3	3	5	3	5	1	2	3	2	2	2	47	30	13	90	0	0	0	0	0	0	0	0	0	0	0	1	0	0	0	1	1
658	2	21	3	5	5	2	5	5	5	5	5	5	5	5	5	5	5	3	5	5	5	5	2	5	5	5	5	5	62	40	18	120	0	0	0	0	0	0	0	0	0	0	0	0	0	0	0	0	0
659	2	21	3	5	0	5	2	2	2	2	3	2	3	3	3	2	2	1	2	2	2	3	1	2	2	2	3	2	40	29	12	81	0	0	0	0	0	0	0	0	0	0	0	0	0	0	0	0	0
660	2	21	3	1	3	2	3	3	3	3	2	3	2	3	3	3	3	2	3	3	2	2	3	3	2	3	2	2	48	27	15	90	0	0	0	0	0	0	0	0	0	0	0	0	0	0	0	0	0
661	2	21	3	2	3	3	3	3	3	3	3	3	3	3	3	3	3	3	3	3	3	3	3	3	3	3	3	3	52	32	16	100	0	0	0	0	0	0	0	0	0	0	0	0	0	0	0	0	0
662	2	18	1	2	5	1	2	3	5	2	3	3	3	2	3	3	2	3	3	2	2	3	2	2	3	3	3	2	46	30	15	91	0	0	0	0	0	0	0	0	0	0	0	0	0	0	0	0	0
663	2	21	3	2	3	2	3	2	3	2	3	3	3	3	3	3	3	2	3	3	3	3	2	3	3	2	3	2	49	29	15	93	1	1	0	0	1	0	0	0	0	0	1	0	0	0	1	1	0
664	2	21	4	2	3	1	3	3	3	2	2	3	3	3	3	3	3	2	3	3	2	3	1	2	3	3	3	3	47	30	14	91	0	0	0	0	0	0	0	0	0	0	0	0	0	0	0	0	0
665	2	22	4	2	3	3	2	2	2	1	1	2	2	2	2	2	1	1	1	1	1	1	1	1	2	1	2	2	30	23	14	67	0	0	0	0	0	0	0	0	0	0	0	0	0	0	0	0	0
666	2	22	3	5	5	5	5	5	5	2	5	5	5	5	5	5	3	5	5	3	5	3	1	5	3	5	5	5	58	38	20	116	0	0	0	0	0	0	0	0	0	1	1	0	0	0	1	1	0
667	2	24	3	0	2	0	1	2	2	1	1	2	2	1	2	2	1	1	1	1	1	1	2	2	2	3	3	0	33	20	9	62	1	0	0	0	1	0	0	1	0	0	1	0	0	0	0	0	0
668	2	23	4	5	5	5	5	5	5	5	5	5	5	5	5	5	5	5	5	5	5	5	5	5	5	5	5	5	65	40	20	125	0	0	0	0	0	0	0	0	0	0	0	0	0	0	0	0	0
669	2	21	4	5	5	1	3	3	3	2	2	5	5	5	5	5	5	2	3	2	2	5	2	5	5	2	3	5	54	34	15	103	0	0	0	0	0	0	0	0	0	0	0	0	0	0	0	1	0
670	2	20	2	2	3	2	3	3	3	3	3	2	3	3	3	3	3	3	3	3	3	3	3	3	3	3	3	3	52	31	15	98	0	0	0	0	0	0	0	0	0	0	0	0	0	0	0	0	0
671	2	21	3	2	3	1	3	2	2	1	3	3	1	1	2	2	2	1	1	1	1	2	3	2	2	1	3	1	34	25	13	72	1	1	1	1	2	0	2	2	0	0	1	0	0	2	1	0	0
672	2	21	2	2	3	1	3	3	3	3	3	3	3	3	5	3	3	3	3	3	3	3	3	3	3	3	3	3	53	32	14	99	0	0	0	0	0	0	0	0	0	0	0	0	0	0	0	0	0
673	2	21	4	5	5	2	3	3	5	2	2	5	2	2	1	1	2	1	3	5	2	2	2	2	2	1	2	2	38	29	17	84	0	0	0	0	0	0	0	0	0	0	0	0	0	0	0	0	0
674	2	20	3	1	1	2	2	2	2	1	2	3	3	3	3	2	2	2	3	3	2	3	2	3	2	3	3	2	46	26	11	83	0	0	2	0	1	3	0	0	0	0	0	0	0	0	0	2	1
675	2	23	4	5	5	5	5	3	3	3	3	3	5	3	3	3	3	3	3	3	3	3	2	3	3	3	3	5	51	35	19	105	0	0	0	0	1	1	0	0	0	0	1	1	0	0	1	1	0
676	2	21	3	2	2	2	2	3	2	2	2	2	3	2	3	2	2	3	3	3	2	2	1	2	3	2	3	3	43	29	12	84	1	0	0	0	1	1	0	1	0	3	1	1	0	0	1	1	1
677	2	21	3	2	3	3	2	3	3	2	2	3	3	2	3	2	2	2	2	2	2	2	2	2	3	2	3	2	41	29	15	85	0	0	0	0	1	1	0	0	0	0	1	0	0	0	0	0	0
678	2	21	3	2	3	0	3	3	3	3	3	3	3	3	3	3	3	3	3	3	3	3	1	3	3	3	3	2	50	31	13	94	0	0	0	0	0	0	0	0	0	0	0	0	0	0	0	0	0
679	2	21	2	2	3	1	2	2	3	3	3	3	3	2	3	3	3	2	2	3	3	3	3	3	3	3	3	3	49	31	13	93	0	0	0	0	0	0	0	0	0	0	0	1	1	0	0	0	0
680	2	20	2	1	2	1	2	2	2	2	2	2	2	2	2	2	2	2	2	2	2	2	2	2	2	2	2	2	39	24	11	74	0	0	0	0	0	0	0	0	0	0	1	0	0	0	0	0	0
681	2	20	2	5	3	2	3	5	5	3	5	5	5	2	3	5	3	2	3	3	2	3	5	2	3	3	3	3	50	37	16	103	0	0	0	0	0	0	0	0	0	0	0	0	0	0	0	1	0
682	2	20	3	2	5	1	2	5	5	2	5	5	2	2	2	2	2	5	5	2	2	5	2	2	2	5	5	1	47	32	15	94	1	0	0	0	0	0	0	1	0	0	1	0	0	0	0	1	1
683	2	21	3	2	3	2	2	3	3	3	3	3	3	3	3	2	3	2	3	3	2	3	3	3	3	2	3	2	48	31	14	93	0	0	0	0	0	0	0	0	0	0	0	0	0	0	1	0	0
684	1	20	2	2	3	2	3	3	3	3	3	3	3	3	3	3	3	3	3	3	3	3	3	3	3	3	3	3	52	32	15	99	0	0	0	0	1	0	0	0	0	0	0	0	0	0	0	0	0
685	2	22	2	5	5	3	3	3	3	3	3	3	3	3	3	3	2	2	3	3	2	3	2	2	3	2	3	2	46	32	17	95	0	2	1	0	1	0	0	0	1	0	0	0	0	0	0	1	0
686	2	20	1	2	3	1	2	2	2	2	3	3	3	2	1	2	2	2	3	2	1	3	1	2	2	1	2	2	37	28	12	77	0	0	0	0	0	0	0	0	0	0	0	0	0	0	0	0	0
687	1	21	3	5	0	0	2	1	0	0	2	2	2	2	2	2	2	2	2	2	2	2	2	2	2	2	2	2	39	23	6	68	1	1	1	1	0	0	1	0	0	0	1	1	1	1	2	0	0
688	2	20	2	1	3	2	2	1	2	2	2	2	2	2	2	2	1	1	2	1	1	1	2	1	1	1	1	0	31	20	13	64	1	2	1	1	1	0	1	1	1	0	1	1	1	1	1	1	1
689	2	20	3	2	5	1	2	3	2	2	2	3	3	3	3	1	2	2	2	2	2	2	2	2	3	3	2	3	42	29	13	84	0	0	0	0	0	1	0	1	0	0	0	0	0	0	0	0	0
690	2	22	3	2	1	2	2	2	2	2	2	3	2	2	2	3	1	3	3	3	3	3	2	5	3	2	3	2	47	27	11	85	0	0	0	0	1	0	0	1	0	0	1	1	0	0	1	2	0
691	2	21	3	2	3	1	3	3	3	3	3	3	3	3	3	3	3	3	3	3	3	3	3	3	3	3	3	3	52	32	14	98	0	0	0	0	0	0	0	0	0	0	0	0	0	0	0	0	0
692	2	21	3	5	5	1	3	5	5	3	3	3	3	3	1	3	3	3	5	5	5	2	2	5	5	3	3	5	53	35	16	104	0	0	0	0	0	1	0	0	0	0	0	1	1	0	0	0	1
693	2	22	3	2	2	1	3	3	3	3	3	3	3	3	3	2	3	3	2	2	2	2	2	2	3	2	3	2	44	31	13	88	0	2	0	0	0	0	0	0	0	0	0	0	0	0	0	0	0
694	2	21	3	1	3	0	3	3	2	3	3	3	3	3	3	2	3	3	3	3	3	3	3	5	5	3	3	3	53	31	12	96	1	2	0	0	1	1	1	1	0	1	1	0	0	0	0	1	0
695	2	20	2	1	1	1	1	1	2	1	1	1	2	1	1	1	1	1	1	1	1	1	1	1	1	1	1	1	26	18	9	53	1	2	1	2	1	1	1	1	1	1	1	1	1	2	1	1	0
696	2	20	2	2	3	0	3	3	3	3	3	3	3	2	3	3	3	3	3	2	2	2	2	2	5	3	2	3	47	31	13	91	0	0	0	0	0	0	0	0	0	0	0	0	0	0	0	0	0
697	2	21	3	2	2	1	1	0	3	0	0	5	1	1	1	1	0	2	0	0	0	2	2	5	0	0	2	0	26	18	11	55	1	3	3	2	2	2	2	0	0	0	1	2	1	3	3	0	3
698	2	21	3	2	3	3	3	3	3	3	2	3	3	3	3	3	3	3	3	3	3	3	3	3	3	3	3	3	52	31	16	99	1	0	1	0	0	0	0	0	0	0	1	1	0	0	1	1	1
699	2	22	3	2	2	2	2	2	3	2	3	3	3	2	2	3	3	5	3	2	2	3	2	2	2	2	3	3	45	30	13	88	0	2	0	0	0	0	1	0	0	0	0	0	1	0	1	1	0
700	2	25	5	1	5	0	3	2	2	2	3	3	3	3	2	3	2	2	3	2	2	3	2	3	3	2	3	2	45	28	13	86	0	0	0	0	0	0	0	0	0	3	0	0	0	0	0	1	0
701	2	21	3	5	5	5	5	3	3	3	3	3	3	3	3	2	3	3	3	3	3	3	3	2	3	3	3	3	50	33	19	102	1	0	1	0	0	0	0	1	0	0	1	0	0	0	1	1	0
702	2	19	2	5	5	3	3	3	5	1	2	5	5	2	3	5	3	2	3	3	3	3	2	3	3	2	2	2	49	30	18	97	0	0	0	0	0	0	0	0	0	0	0	0	0	0	0	0	0
703	2	21	3	1	2	2	2	2	2	2	2	2	2	2	2	2	2	2	2	2	2	2	2	2	2	2	2	2	39	24	12	75	1	2	1	1	1	0	2	1	0	0	0	1	1	1	1	1	1
704	2	20	3	5	5	5	2	5	2	3	1	5	5	5	5	0	0	5	1	1	1	0	1	3	3	3	5	2	38	34	16	88	1	0	0	0	0	0	0	0	0	1	1	1	1	0	1	0	2
705	2	21	3	2	3	1	2	3	3	3	2	3	3	2	2	2	2	1	1	1	1	2	2	2	1	1	3	3	33	31	13	77	0	0	1	0	1	0	0	1	0	0	0	1	0	0	1	1	0
706	2	22	3	5	5	2	3	5	5	5	3	5	5	5	5	5	5	5	5	5	5	5	5	5	5	5	5	5	65	39	17	121	0	0	0	0	0	0	0	0	0	0	0	0	0	0	0	1	0
707	2	21	3	5	5	1	3	2	2	2	2	5	5	5	2	1	2	3	2	2	2	3	3	2	2	3	2	2	44	30	14	88	0	2	2	0	0	0	0	1	0	0	0	1	0	0	1	0	0
708	2	21	3	0	1	0	1	0	0	1	1	1	0	1	1	0	0	0	0	0	0	0	1	1	0	0	0	1	17	12	6	35	0	0	0	0	0	0	0	0	0	0	0	0	0	0	1	0	0
709	2	21	3	5	5	2	2	5	5	5	5	5	5	5	5	5	5	5	5	5	5	5	5	5	5	5	5	5	65	40	16	121	0	0	0	0	0	0	0	0	0	0	0	0	0	0	0	0	0
710	1	20	3	2	3	3	3	3	3	3	3	3	3	3	3	3	3	3	3	3	3	3	3	3	3	3	3	3	52	32	16	100	0	0	0	0	0	0	0	0	0	0	0	0	0	0	0	0	0
711	2	22	3	2	3	1	3	2	2	1	2	3	3	2	1	1	2	1	2	2	2	3	3	2	3	2	2	2	39	26	13	78	1	0	0	1	0	0	0	1	0	0	0	1	0	0	1	1	0
712	2	20	3	5	5	2	3	5	5	5	5	5	5	5	5	1	5	5	5	5	2	3	1	5	2	2	5	5	52	40	17	109	0	0	0	0	0	0	0	0	0	0	0	0	0	0	0	0	0
713	2	21	3	2	5	2	3	3	3	3	3	3	3	3	3	3	3	3	3	3	3	3	2	3	3	3	3	3	51	32	16	99	0	0	0	0	0	0	0	0	0	0	0	0	0	0	0	1	0
714	2	20	3	5	5	5	5	5	5	5	5	5	5	5	5	5	5	5	5	5	5	5	5	5	5	5	5	5	65	40	20	125	0	0	0	0	0	0	0	0	0	0	0	0	0	0	0	0	0
715	2	22	3	1	2	0	2	5	5	2	2	3	5	5	5	3	2	2	3	2	2	2	2	3	3	3	5	5	48	33	12	93	0	0	0	0	0	0	0	0	0	0	0	0	0	0	0	0	1
716	2	22	3	5	5	2	2	3	2	5	3	5	5	2	3	2	2	2	5	3	2	5	1	2	2	3	3	5	45	37	14	96	0	1	0	0	1	0	0	0	0	0	0	0	1	0	0	0	0
717	2	21	3	0	2	2	1	2	2	2	2	2	2	2	2	2	2	2	2	2	2	2	2	1	2	2	2	1	38	22	11	71	1	0	1	2	1	1	1	0	0	0	2	1	0	0	1	1	0
718	2	21	3	1	1	1	3	2	2	2	2	3	2	1	3	3	2	2	2	2	2	3	1	2	2	1	2	2	39	25	11	75	0	1	1	1	1	1	1	1	0	0	1	1	0	1	1	1	0
719	2	19	2	1	2	1	2	2	2	2	2	3	3	2	2	1	2	1	2	2	2	2	1	2	2	2	3	2	36	27	11	74	0	0	0	0	1	0	0	0	0	0	0	1	0	0	0	1	0
720	2	20	3	2	3	2	2	2	3	2	2	3	3	2	2	2	2	2	2	2	1	2	1	2	2	2	2	2	37	27	14	78	0	0	0	0	0	0	0	0	0	0	0	0	0	0	0	1	0
721	2	23	3	2	3	1	3	3	3	3	3	3	3	5	5	1	3	1	3	3	2	3	3	3	3	3	3	2	49	31	14	94	0	2	0	0	0	0	1	0	0	0	0	0	1	0	0	1	0
722	2	21	3	5	5	1	3	3	3	1	1	5	5	5	5	3	1	1	3	2	1	2	1	2	3	0	3	3	40	31	15	86	0	0	0	0	0	0	0	0	0	0	0	0	0	0	0	0	0
723	2	20	2	2	5	2	2	2	3	2	2	5	3	2	2	2	2	1	2	2	2	3	2	2	3	1	2	2	39	28	15	82	0	0	0	0	0	0	0	0	0	0	0	0	0	0	0	0	0
724	2	19	2	2	2	3	2	2	2	2	2	2	2	2	2	2	2	2	2	2	2	2	2	2	2	2	2	2	39	25	13	77	1	2	2	0	0	0	2	0	0	0	0	0	0	2	1	0	0
725	2	20	3	5	3	2	3	3	2	2	3	3	3	3	2	3	2	2	3	3	2	3	2	3	3	2	3	2	46	31	14	91	0	0	0	0	0	0	0	0	0	0	0	0	0	0	0	0	0
726	2	22	4	5	3	0	3	3	5	2	3	3	5	3	3	2	2	1	5	3	3	5	2	2	5	3	3	2	49	32	14	95	0	0	0	0	0	0	0	0	0	0	0	0	0	0	0	1	0
727	2	21	3	2	5	1	2	3	3	2	2	3	3	3	3	3	3	3	3	3	3	3	3	3	3	3	3	3	52	30	14	96	0	0	0	0	0	0	0	0	0	0	0	0	0	0	0	0	0
728	2	19	2	5	3	2	2	2	3	2	3	3	5	3	3	3	2	2	3	3	2	5	3	3	3	3	2	2	50	30	14	94	0	0	0	0	0	0	0	0	0	0	0	0	0	0	0	1	0
729	2	20	2	2	3	1	3	3	3	2	3	3	3	3	3	3	3	3	3	3	3	3	3	3	3	3	3	3	52	31	14	97	0	0	0	0	0	0	0	0	0	0	0	0	0	0	0	0	0
730	2	20	2	2	3	1	3	3	3	3	3	3	5	5	5	0	3	3	3	3	2	3	1	3	3	3	3	3	48	33	14	95	0	0	0	0	0	0	0	0	0	0	0	0	0	0	0	1	0
731	2	21	3	2	3	3	2	3	3	3	3	3	3	3	3	3	3	3	3	3	2	3	3	3	3	5	3	3	52	32	15	99	0	0	0	0	0	0	0	0	0	0	0	0	0	0	0	0	0
732	2	21	2	2	3	2	2	2	3	3	3	2	5	3	3	3	2	5	3	2	3	3	2	2	5	2	5	2	49	31	14	94	0	0	0	0	0	0	0	0	0	0	1	0	0	0	0	0	0
733	2	20	2	2	3	2	3	3	3	3	3	2	2	2	2	2	2	2	2	2	2	2	2	2	2	2	2	2	39	28	15	82	0	0	0	0	0	0	0	0	0	0	0	0	0	0	1	1	0
734	2	21	2	5	5	0	5	5	5	5	5	5	5	5	5	5	5	5	5	5	5	5	0	5	5	5	5	5	61	40	16	117	0	0	0	0	0	0	0	0	0	0	0	0	0	0	0	0	0
735	2	20	2	1	3	2	2	2	3	2	2	3	3	3	2	3	2	2	2	2	2	2	2	2	2	2	2	2	41	26	14	81	1	0	0	0	1	1	0	0	0	0	1	1	0	0	1	1	1
736	1	20	2	5	5	5	5	5	5	5	5	5	5	5	5	5	5	5	5	5	5	5	5	5	5	5	5	5	65	40	20	125	0	0	0	0	0	0	0	0	0	0	0	0	0	0	0	1	0
737	2	20	3	5	5	0	5	2	1	1	0	3	5	3	3	5	3	2	3	2	1	3	2	3	2	5	3	2	48	27	13	88	0	0	0	0	0	0	0	0	0	0	0	0	0	0	0	0	0
738	1	20	3	1	3	3	3	3	2	2	2	5	3	3	3	5	3	2	2	1	1	2	2	3	2	1	2	2	42	28	15	85	0	0	0	0	0	0	0	1	0	0	1	0	0	0	1	1	0
739	2	21	2	5	5	0	5	5	5	5	5	5	5	5	5	5	5	2	5	5	5	5	5	5	5	5	5	5	63	40	16	119	0	0	0	0	0	0	0	0	0	0	0	0	0	0	0	1	0
740	1	22	2	5	5	1	2	5	5	5	3	5	5	5	5	5	3	5	5	5	5	5	5	5	5	5	5	3	64	38	15	117	0	0	0	0	0	0	0	0	0	0	0	0	0	0	0	1	0
741	2	19	2	2	3	2	5	2	2	2	3	3	3	3	3	1	3	2	2	2	3	3	3	2	2	2	2	2	44	28	15	87	1	1	1	0	1	1	0	1	0	0	0	1	0	0	1	1	1
742	2	21	3	2	3	3	3	3	3	3	3	3	3	3	3	3	3	3	3	2	2	2	2	2	2	2	2	2	45	30	16	91	0	0	0	0	0	0	0	0	0	0	0	0	0	0	0	0	0
743	2	22	3	1	2	2	2	2	2	2	2	2	2	2	2	1	2	2	2	2	2	2	2	2	2	1	2	3	37	25	12	74	0	0	0	0	0	0	0	0	0	0	0	0	0	0	1	1	0
744	2	20	2	5	5	0	3	3	3	1	3	5	5	5	2	3	3	2	2	2	3	3	1	2	2	2	2	3	44	32	14	90	0	0	0	0	0	0	0	0	0	0	0	0	0	0	0	0	0
745	1	21	3	2	5	0	3	2	3	2	3	5	5	3	2	5	5	3	3	3	3	3	3	3	3	3	3	2	53	31	14	98	0	0	0	0	0	0	0	0	0	0	0	0	0	0	0	0	0
746	2	21	2	2	3	1	2	2	2	1	2	3	2	2	2	2	1	2	2	2	3	2	1	1	2	3	1	2	38	24	12	74	1	0	1	1	1	0	0	1	0	0	1	1	1	1	2	1	0
747	2	20	2	2	5	1	3	3	3	3	3	3	3	3	3	3	3	2	3	3	3	5	2	5	3	2	3	3	51	32	15	98	0	0	0	0	1	0	0	0	0	0	0	0	0	0	0	0	0
748	2	22	3	1	2	1	2	2	2	2	2	2	2	2	2	2	2	2	2	2	2	2	2	2	2	2	2	2	39	24	11	74	1	2	1	0	1	1	2	1	1	1	1	1	1	0	1	2	1
749	2	21	3	5	5	0	3	5	5	5	5	5	5	5	5	5	5	5	5	5	5	5	3	5	5	3	3	2	63	37	15	115	0	0	0	0	0	0	0	0	0	0	0	0	0	0	0	0	0
750	1	20	3	2	3	3	3	5	5	3	3	3	3	3	3	3	3	3	3	3	3	3	3	3	3	3	3	3	52	33	17	102	0	0	0	0	0	0	0	0	0	0	0	0	0	0	0	0	0
751	2	21	4	5	5	1	3	3	3	3	3	3	3	3	3	3	3	3	3	3	3	3	2	3	3	3	3	3	51	33	15	99	0	0	0	0	1	0	0	0	0	0	0	0	0	0	0	0	0
752	2	22	4	5	5	2	3	2	2	2	3	3	3	3	2	3	2	3	2	2	2	3	3	3	2	2	3	2	45	30	15	90	0	0	0	0	1	0	0	0	0	0	0	1	0	0	1	1	0
753	2	20	2	2	3	0	2	2	2	2	1	3	3	2	2	2	1	1	3	1	2	2	1	1	1	2	2	1	34	25	11	70	1	1	1	2	1	3	2	0	1	1	1	1	1	1	1	1	0
754	2	22	4	5	3	3	3	3	3	3	3	3	3	3	3	3	3	3	3	3	3	3	3	3	3	3	3	3	52	33	16	101	0	0	0	0	0	0	0	0	0	0	0	0	0	0	0	0	0
755	2	21	3	1	2	2	2	3	3	3	3	5	3	3	3	3	2	2	2	2	2	1	1	1	2	2	2	1	39	29	13	81	1	0	0	0	0	0	0	0	0	0	0	0	0	0	0	2	0
756	2	22	4	2	3	0	3	3	3	3	3	3	3	3	3	3	3	3	3	3	3	3	1	3	3	3	3	3	50	32	13	95	0	0	0	0	0	0	0	0	0	0	0	0	0	0	0	0	0
757	2	23	4	5	0	0	2	2	2	2	2	2	3	3	2	3	3	2	2	2	1	3	1	2	2	2	2	2	41	27	8	76	0	0	0	0	0	0	0	0	0	0	0	0	0	0	0	0	0
758	2	21	3	2	3	1	3	3	3	3	3	3	3	3	3	3	3	3	3	3	3	3	3	3	3	3	3	3	52	32	14	98	1	0	0	0	0	0	0	0	0	0	0	0	0	0	0	0	0
759	1	22	4	2	3	1	1	3	2	2	2	5	3	3	3	3	2	1	3	2	2	2	1	3	3	3	3	3	44	31	11	86	0	0	0	0	0	0	0	0	0	1	1	1	0	0	1	1	1
760	2	22	4	2	3	1	3	3	2	2	3	3	5	3	3	3	3	3	3	3	0	0	0	2	3	3	3	3	42	32	13	87	0	0	0	0	0	0	0	0	0	0	0	0	0	0	0	0	0
761	2	23	4	1	2	1	2	2	1	1	2	2	2	2	2	2	2	1	2	1	1	2	1	2	2	1	2	2	34	23	10	67	0	0	0	0	1	0	0	0	0	0	0	0	0	0	0	0	0
762	2	22	4	5	1	1	3	2	3	2	2	2	3	2	3	3	2	1	3	2	2	3	2	1	1	1	2	2	39	27	12	78	0	0	0	0	0	0	0	0	0	0	0	0	0	0	0	1	0
763	2	21	4	5	5	5	5	5	5	5	5	5	5	5	5	5	5	5	5	5	5	5	5	3	3	3	3	3	62	38	20	120	0	1	0	0	1	0	0	0	0	0	0	0	0	1	0	1	0
764	2	22	3	5	5	2	2	3	5	5	5	5	5	5	5	5	5	5	5	5	5	5	5	5	5	5	5	2	65	37	16	118	0	0	0	0	0	0	0	0	0	0	0	0	0	0	0	0	0
765	2	22	3	2	3	3	3	3	3	2	3	3	3	3	3	3	2	2	3	2	3	2	1	1	3	1	3	1	42	29	16	87	1	1	2	1	1	1	3	1	0	0	0	1	0	1	1	0	0
766	2	20	3	2	3	2	2	3	3	3	2	3	3	3	3	3	3	3	3	3	3	3	3	3	3	3	3	2	52	30	14	96	0	0	0	0	0	0	0	0	0	0	0	0	0	0	1	0	0
767	2	24	4	1	2	0	2	2	2	2	2	2	2	2	2	2	2	2	2	2	2	2	2	2	2	2	2	2	39	24	10	73	1	0	0	0	1	1	0	0	0	0	1	1	0	0	1	1	1
768	2	21	3	5	3	1	5	3	3	3	3	5	5	5	5	5	3	2	3	3	5	2	2	5	5	2	5	2	54	35	15	104	0	1	0	0	0	0	0	0	0	0	1	0	0	0	1	1	0
769	2	23	4	2	1	0	1	1	0	1	2	3	2	2	1	2	2	1	3	2	2	3	1	1	1	1	2	1	35	23	6	64	0	0	0	0	1	0	0	2	0	0	1	0	0	0	1	0	0
770	2	23	4	2	5	2	3	3	3	2	3	3	3	3	3	2	3	5	2	3	3	2	2	3	3	5	5	5	50	33	16	99	0	0	0	1	0	0	0	0	0	0	0	1	0	0	0	0	0
771	2	21	3	2	3	3	3	3	3	3	3	3	3	3	3	3	3	3	3	3	3	3	3	1	2	1	3	3	47	32	16	95	0	2	1	0	1	0	0	0	0	0	0	0	0	0	0	0	0
772	2	22	3	2	3	2	3	3	3	2	3	5	5	3	3	3	3	2	3	3	3	3	2	2	3	2	3	2	48	32	15	95	0	0	0	0	1	0	0	0	0	0	0	0	0	0	0	0	0
773	2	22	4	2	3	2	2	2	2	2	3	3	3	3	2	2	2	2	2	2	2	2	2	2	3	2	3	2	41	29	13	83	1	1	0	0	1	0	0	0	0	0	1	1	1	0	0	2	0
774	2	21	4	2	1	2	2	3	5	2	1	5	1	2	1	3	1	3	2	2	3	3	1	2	3	2	2	2	41	26	13	80	0	0	0	0	0	0	0	0	0	0	1	1	0	0	1	0	1
775	2	22	4	2	3	2	3	3	3	2	2	5	3	2	2	2	2	3	2	2	3	2	2	3	3	2	3	3	43	31	15	89	0	0	1	0	0	0	0	0	0	0	0	0	0	0	0	0	0
776	2	21	2	2	3	0	2	2	2	2	2	3	3	3	3	3	3	3	3	3	3	3	3	3	3	3	3	2	52	28	11	91	1	1	0	0	0	0	0	1	0	0	1	2	0	0	1	1	0
777	2	21	4	1	3	0	2	2	2	2	2	3	3	2	2	2	2	2	2	2	2	2	2	2	2	2	2	2	39	26	11	76	0	0	0	0	0	0	0	0	0	0	0	0	0	0	0	1	0
778	2	21	4	5	5	5	5	5	5	5	5	5	5	3	5	3	5	5	5	5	2	5	2	5	5	5	5	2	59	38	20	117	0	0	0	0	0	0	0	0	0	0	0	0	0	0	0	0	0
779	2	22	3	5	5	0	3	3	5	2	3	3	5	3	3	3	3	2	3	3	2	3	2	3	3	3	5	3	49	34	15	98	0	0	0	0	0	0	0	0	0	0	0	0	0	0	0	1	0
780	2	22	4	2	3	3	3	2	2	2	2	3	3	2	2	2	2	2	2	2	2	2	2	2	2	2	2	2	39	27	15	81	0	0	1	2	1	1	2	0	0	0	1	1	1	1	1	2	0
781	2	24	6	5	5	2	2	2	5	2	3	5	5	5	5	1	2	1	2	2	2	3	2	2	2	1	2	2	41	31	16	88	0	0	0	0	1	0	0	0	0	0	0	0	0	0	0	0	0
782	2	21	4	5	2	0	2	2	2	2	2	3	5	3	3	3	3	2	3	3	2	3	1	3	3	3	3	3	48	31	10	89	0	0	0	0	0	0	0	0	0	0	0	0	0	0	0	1	0
783	2	22	3	5	5	0	2	3	3	1	3	1	3	2	3	3	3	2	3	2	2	2	2	3	2	1	2	2	43	27	13	83	0	0	0	0	0	0	0	0	0	0	0	0	0	0	0	0	0
784	2	20	3	1	1	1	1	1	2	1	1	3	2	2	1	1	1	2	1	1	1	2	1	1	1	2	2	2	30	22	9	61	0	2	2	0	1	0	2	1	0	0	1	1	3	1	1	1	0
785	2	20	3	5	5	5	5	5	5	5	5	5	5	5	5	5	5	5	5	5	5	5	5	5	5	5	5	5	65	40	20	125	0	0	0	0	0	0	0	0	0	0	0	0	0	0	0	0	0
786	2	22	4	2	5	0	3	3	3	3	3	3	5	2	3	3	2	2	3	2	3	3	1	2	2	3	5	2	44	33	14	91	0	0	0	0	0	0	0	0	0	0	0	0	0	0	0	0	0
787	2	19	2	0	5	5	5	5	5	3	5	5	3	5	5	5	5	5	5	5	5	5	1	3	2	2	3	2	57	31	20	108	0	0	0	0	1	0	0	0	0	0	0	0	0	0	0	0	0
788	1	22	4	1	5	2	5	5	5	5	5	5	5	5	5	3	5	3	5	3	2	2	0	5	5	5	5	5	54	38	18	110	0	2	2	0	0	0	0	0	0	0	0	0	0	0	0	0	0
789	2	20	2	5	5	3	3	5	5	2	2	2	3	3	3	3	2	3	3	3	5	5	1	3	3	3	3	3	51	31	18	100	0	0	0	0	0	0	0	0	0	0	0	0	0	0	0	0	0
790	2	23	4	5	5	1	5	5	5	5	5	3	3	3	3	3	3	3	3	3	3	3	3	3	3	3	3	3	52	36	17	105	0	0	0	0	0	0	0	0	0	0	0	0	0	0	0	0	0
791	2	22	3	5	5	1	5	5	5	5	5	2	5	3	5	3	5	3	5	5	5	5	1	5	5	5	5	5	59	38	17	114	0	0	0	0	0	0	0	0	0	0	0	0	0	0	0	0	0
792	2	21	4	2	3	0	2	3	3	3	3	5	5	5	3	3	3	3	5	5	3	5	3	5	3	2	2	2	56	32	12	100	0	0	0	0	1	0	0	0	0	0	0	0	0	0	0	0	0
793	1	22	4	5	5	0	5	2	3	2	2	5	2	1	1	3	3	2	3	3	2	3	1	1	1	1	2	2	38	28	15	81	0	0	1	0	1	3	2	0	0	0	1	1	1	0	1	1	1
794	1	22	4	5	5	5	5	5	5	5	5	5	5	5	5	5	5	5	5	5	5	5	5	5	5	5	5	5	65	40	20	125	0	0	0	0	0	0	0	0	0	0	0	0	0	0	0	0	0
795	2	23	4	5	2	3	2	2	2	2	2	2	2	2	2	2	2	2	2	2	2	2	2	2	2	2	2	2	39	26	13	78	0	0	0	0	0	0	0	0	0	0	0	0	0	0	0	0	0
796	2	22	4	5	5	3	3	3	5	2	2	2	3	3	1	3	3	3	3	3	3	3	3	3	3	3	3	3	50	30	18	98	0	0	0	0	0	0	0	0	0	0	0	0	0	0	0	0	0
797	2	23	4	2	3	0	3	3	3	2	3	3	3	2	3	3	2	3	3	3	3	3	1	2	3	3	3	3	47	31	13	91	0	0	0	0	0	0	0	0	0	0	0	0	0	0	0	0	1
798	2	22	4	5	5	0	3	2	2	2	2	3	3	2	2	3	2	2	5	2	2	3	2	2	3	2	3	3	44	30	13	87	0	0	0	0	0	0	0	0	0	0	0	0	0	0	0	1	0
799	2	20	4	5	5	5	3	5	5	3	3	5	5	5	5	2	2	3	5	5	5	5	5	5	5	5	5	5	60	38	19	117	0	0	0	0	0	0	0	0	0	0	0	0	0	0	0	0	0
800	2	25	4	5	5	2	2	2	3	3	3	3	3	3	3	3	3	3	3	3	3	3	2	2	2	2	2	2	48	30	15	93	0	0	0	0	0	0	0	0	0	0	0	0	0	0	0	0	0
801	2	21	4	2	5	1	5	3	3	3	3	5	5	5	5	5	5	3	5	3	3	5	2	5	5	3	3	3	59	34	16	109	0	1	0	0	1	0	0	0	0	0	0	0	0	0	0	0	0
802	2	22	4	5	5	1	3	3	3	3	3	3	3	3	3	3	3	2	3	3	3	3	2	3	3	3	3	3	50	33	15	98	0	0	0	0	0	0	0	0	0	0	0	0	0	0	1	0	0
803	2	22	4	2	3	0	2	3	3	3	5	2	3	3	3	2	2	2	3	2	1	5	1	3	3	2	3	2	44	31	12	87	0	0	0	0	1	0	0	0	0	0	0	0	0	0	0	0	0
804	2	22	4	2	5	2	3	3	5	2	3	5	5	3	2	3	3	3	3	3	3	3	1	2	3	3	3	3	48	33	17	98	0	0	0	0	0	0	0	0	0	0	0	0	0	0	0	0	0
805	2	20	4	5	5	2	5	5	5	5	5	3	3	3	3	3	3	3	3	3	3	3	3	3	3	3	3	3	52	36	18	106	0	0	0	0	0	0	0	0	0	0	0	0	0	0	0	0	0
806	2	22	4	5	5	2	3	2	3	2	3	5	5	3	3	5	3	2	3	5	2	3	2	5	3	2	3	2	51	32	16	99	0	0	0	0	0	0	0	0	0	0	0	0	0	0	0	0	0
807	2	23	4	2	5	1	5	3	2	2	2	2	3	3	2	2	3	1	5	3	2	3	2	5	3	3	3	3	48	29	15	92	0	0	0	0	0	0	0	0	0	0	1	0	0	0	0	1	0
808	2	22	4	1	3	3	3	3	3	3	5	3	3	3	3	3	3	3	3	3	3	3	3	3	3	3	3	3	52	32	16	100	0	0	0	0	0	0	0	0	0	0	0	0	0	0	0	0	1
809	2	23	3	5	5	3	3	5	5	5	5	5	5	5	5	3	3	3	3	3	3	3	3	3	3	2	3	3	53	38	18	109	0	0	0	0	0	0	0	0	0	0	0	0	0	0	0	0	0
810	2	22	4	2	3	1	2	2	3	3	2	3	2	2	2	2	1	2	2	2	2	2	2	3	3	2	2	2	40	27	13	80	0	0	0	0	1	0	0	0	0	0	1	1	0	0	1	1	1
[truncated: 63 more columns]
